# Supplementary material for: Comparative study in estrogen-depleted mice identifies skeletal and osteocyte transcriptomic responses to abaloparatide and teriparatide
Source: JCI Insight. 2023 Oct 23;8(20):e161932. doi: 10.1172/jci.insight.161932 (PMC10619488; doi:10.1172/jci.insight.161932)
Supplement: Supporting data values [file jciinsight-8-161932-s075.xlsx]

## Sheet: Fig.1
Fig. 1A
Tt.Ar (mm2)	VEH										TPTD										ABL
sham	1.03	1.04	1.065	1.032	1.101	0.943	0.946	0.981	0.901		0.995	1.077	1.046	0.977	0.958	0.96	1.051	0.985			1.075	0.966	1.088	1.116	1.01	0.955	0.978	1.103
OVX	0.962	1.011	1.027	0.851	0.974	1.025	1.071	1.078	1.145		0.99	0.996	1.081	1.022	1.049	1.037	1.128	1.089			1.075	1.006	0.99	0.979	1.024	0.882	1.06	1.067
Ct.Ar (μm2)	VEH										TPTD										ABL
sham	0.602	0.62	0.633	0.636	0.676	0.571	0.587	0.571	0.588		0.616	0.642	0.656	0.607	0.614	0.606	0.663	0.62			0.669	0.654	0.671	0.661	0.635	0.598	0.664	0.7
OVX	0.581	0.604	0.608	0.494	0.558	0.575	0.627	0.633	0.647		0.584	0.595	0.625	0.617	0.607	0.609	0.608	0.671			0.623	0.623	0.585	0.628	0.645	0.587	0.625	0.641
Ct.Ar/Tt.Ar (%)	VEH										TPTD										ABL
sham	58.46	59.62	59.47	61.58	61.45	60.48	62	58.16	65.34		61.92	59.61	62.69	62.17	64.11	63.11	63.05	62.98			0.669	0.654	0.671	0.661	0.635	0.598	0.664	0.7
OVX	60.41	59.78	59.18	58.08	57.24	56.09	58.59	58.69	56.51		59.03	59.76	57.83	60.38	57.86	58.76	53.94	61.66			0.623	0.623	0.585	0.628	0.645	0.587	0.625	0.641
Ct.Th (mm)	VEH										TPTD										ABL
sham	0.199	0.203	0.208	0.212	0.216	0.196	0.207	0.192	0.216		0.214	0.207	0.222	0.214	0.226	0.217	0.222	0.211			0.219	0.238	0.219	0.208	0.214	0.214	0.244	0.235
OVX	0.204	0.199	0.201	0.182	0.189	0.188	0.201	0.204	0.2		0.197	0.207	0.194	0.204	0.203	0.203	0.185	0.225			0.201	0.216	0.202	0.227	0.221	0.219	0.209	0.209
Ct.TMD (mgHA/cm3)	VEH										TPTD										ABL
sham	1226	1237	1224	1243	1243	1247	1254	1239	1229		1252	1227	1239	1252	1236	1268	1259	1249			1260	1273	1242	1250	1242	1267	1263	1257
OVX	1243	1214	1215	1217	1238	1221	1245	1238	1254		1226	1223	1218	1243	1238	1231	1222	1246			1233	1244	1231	1264	1256	1254	1239	1252
Ma.Ar (mm2)	VEH										TPTD										ABL
sham	0.428	0.42	0.431	0.397	0.424	0.373	0.36	0.411	0.312		0.379	0.435	0.39	0.37	0.344	0.354	0.388	0.365			0.406	0.311	0.418	0.455	0.375	0.357	0.313	0.403
OVX	0.381	0.407	0.419	0.357	0.417	0.45	0.443	0.446	0.498		0.406	0.401	0.456	0.405	0.442	0.428	0.519	0.417			0.452	0.383	0.405	0.351	0.379	0.295	0.434	0.427
Fig. 1B
Ps.BFR/BS (μm3/μm2/day)	VEH										TPTD										ABL
sham	48.0838	52.7141	116.98	99.1179	53.3667	57.7954					65.5341	127.401	169.358	50.4082	32.8529	127.271					152.881	320.559	76.1941	126.718	146.311	151.405
OVX	45.6294	63.288	18.0974	36.401	65.9496						160.834	94.9245	35.2799	67.0042	118.197	98.2611					190.037	137.97	105.832	117.913	84.1292	44.6223
Ps.MAR (μm/day)	VEH										TPTD										ABL
sham	0.5825	0.7709	1.0954	0.787	0.6512	0.7249					0.5694	1.0883	1.0741	0.7527	0.9534	1.2696					0.7409	1.2913	1.0252	1.2524	1.0211	0.7361
OVX	0.6258	0.9508	0.6296	1.1444	0.922						0.8176	0.741	0.8642	0.6856	1.053	0.7862					1.3352	1.144	1.3781	1.13145	0.9478	0.7352
Ps.MS/BS (%)	VEH										TPTD										ABL
sham	22.6143	18.7337	29.2582	34.504	22.4519	21.8434					31.5333	32.0717	43.1994	18.3482	9.4409	27.4648					56.5305	68.0119	20.362	27.7197	39.2568	56.352
OVX	19.9775	18.236	7.8755	8.7145	19.5959						53.8948	23.0216	11.1845	26.7768	30.753	34.2406					38.9956	33.0421	21.0397	29.0814	24.318	16.6284
Ec.BFR/BS (μm3/μm2/day)	VEH										TPTD										ABL
sham	121.209	346.647	123.949	198.577	125	101.706					79.3369	49.5146	151.748	149.54	196.643	53.3462					120.538	158.901	173.307	172.925	133.299	120.438
OVX	197.524	117.137	112.819	91.4991							218.733	147.589	81.0663	318.319	68.481	185.293					208.136	107.117	73.7783	139.072	233.39	143.58
Ec.MAR (μm/day)	VEH										TPTD										ABL
sham	1.0274	1.3277	1.0908	1.1975	1.0586	0.8837					0.983	0.745	1.4923	0.9393	1.2769	0.9582					1.0168	1.3815	1.3719	1.4559	1.1255	0.8572
OVX	1.5839	1.091	1.0769	1.0903							1.3375	0.8404	0.8536	1.1804	0.8909	1.2717					1.2022	0.7918	1.0245	1.31575	1.3639	1.8743
Ec.MS/BS (%)	VEH										TPTD										ABL
sham	32.3234	31.1334	45.4323	32.3507	31.5304						22.1119	18.2088	27.8601	43.6194	42.1919	15.2538					32.4787	31.513	34.6105	32.5408	32.4469	38.493
OVX	34.1667	29.4162	28.7024	22.9927	12.0331						44.8046	46.0418	26.0197	73.8841	21.0595	39.9199					47.4317	37.0618	19.7293	28.8745	46.883	20.9879

## Sheet: Fig.2
Fig. 2B
LcD (10^4/μm2)	VEH										TPTD										ABL
sham	4.28341	3.48129	5.59218	4.0141	4.4305	4.56333					5.72889	5.81927	4.44223	4.21605	4.56961	3.82078					4.32197	4.16242	6.14368	6.04454	4.47825	4.40676
OVX	3.95051	5.14367	4.64707	4.03788	3.50585	4.11703					4.14595	4.70594	4.04284	2.46248	3.47633	4.73451					4.33253	4.47707	4.89575	4.39263	5.20069	4.40151
LcA (μm2)	VEH										TPTD										ABL
sham	31.7067	34.0809	28.6482	29.0895	26.8184	28.7889					21.3017	30.1364	27.728	25.4578	26.1034	28.7691					23.3186	23.9564	24.9979	22.9616	21.976	26.9665
OVX	41.3595	29.8999	31.8661	32.6049	29.6868	29.2761					24.4521	26.6471	28.1841	30.3864	28.1479	27.4472					29.3426	27.5244	28.0305	24.1088	23.6152	24.0448
Fig. 2C
Frequency of small lacuna (<30μm2)	VEH										TPTD										ABL
sham	45.9184	41.7722	58.6207	50.495	64.6465	60					80.9917	55.5556	63.9175	66.2921	67.3469	59.7403					77.0115	71.7742	67.7165	75.2137	75	60
OVX	27.8846	50.8929	52.5773	60	57.6923	52.7027					76.5432	67	61.6438	58.3333	62.5	65.5556					57.8947	68.6869	58.1967	76.7442	74.3363	68.4783
Frequency of small lacuna (≥30μm2)	VEH										TPTD										ABL
sham	54.0816	58.2278	41.3793	50.495	35.3535	40					19.0083	44.4444	36.0825	33.7079	32.6531	40.2597					22.9885	28.2258	29.1339	24.7863	25	40
OVX	72.1154	49.1071	47.4227	40	42.3077	45.946					23.4568	33	38.3562	41.6667	37.5	34.4444					42.1053	31.3131	41.8033	23.2558	25.6637	31.5217
Fig. 2D
LcA size Distribution: OVX vs sham	sham										OVX
<20	24.4898	13.924	27.5862	25.7426	30.303	31.4286					12.5	23.2143	23.7113	14.2857	19.2308	16.2162
20-30	21.4286	27.8481	31.0345	24.7525	34.3434	28.5714					15.3846	27.6786	28.866	45.7143	38.4615	36.4865
30-40	29.5918	31.6456	22.4138	33.6634	20.202	20.9524					22.1154	32.1429	16.4948	22.8571	28.2051	35.1351
40-50	16.3265	20.2532	12.931	12.8713	9.09091	6.66667					23.0769	7.14286	16.4948	0	11.5385	10.8108
50-60	7.14286	3.79747	4.31034	2.9703	6.06061	8.57143					11.5385	6.25	10.3093	8.57143	1.28205	1.35135
≥60	1.02041	3.79747	1.72414	0.990099	0	3.80952					15.3846	2.67857	4.12371	8.57143	1.28205	0
LcA size Distribution: Effect of treatment in sham	VEH										TPTD										ABL
<20	24.4898	13.924	27.5862	25.7426	30.303	31.4286					56.1983	26.4957	29.8969	33.7079	27.551	22.0779					39.0805	38.7097	33.8583	46.1538	45.8333	34.2857
20-30	21.4286	27.8481	31.0345	24.7525	34.3434	28.5714					24.7934	29.0598	34.0206	32.5843	39.7959	37.6623					37.931	33.0645	33.8583	29.0598	29.1667	25.7143
30-40	29.5918	31.6456	22.4138	33.6634	20.202	20.9524					11.5702	19.6581	22.6804	25.8427	22.449	24.6753					18.3908	22.5806	22.8346	14.5299	20.8333	26.6667
40-50	16.3265	20.2532	12.931	12.8713	9.09091	6.66667					4.95868	14.5299	8.24742	6.74157	7.14286	9.09091					4.5977	5.64516	4.72441	6.83761	4.16667	8.57143
50-60	7.14286	3.79747	4.31034	2.9703	6.06061	8.57143					1.65289	5.98291	3.09278	1.1236	1.02041	2.5974					0	0	0.787402	0.854701	0	1.90476
≥60	1.02041	3.79747	1.72414	0.990099	0	3.80952					0.826446	4.2735	2.06186	0	2.04082	3.8961					0	0	0.787402	2.5641	0	2.85714
LcA size Distribution: Effect of treatment in OVX	VEH										TPTD										ABL
<20	12.5	23.2143	23.7113	14.2857	19.2308	16.2162					34.5679	35	17.8082	16.6667	31.9444	36.6667					33.6842	34.3434	31.1475	39.5349	37.1681	39.1304
20-30	15.3846	27.6786	28.866	45.7143	38.4615	36.4865					41.9753	31	43.8356	41.6667	30.5556	28.8889					24.2105	34.3434	27.0492	37.2093	37.1681	29.3478
30-40	22.1154	32.1429	16.4948	22.8571	28.2051	35.1351					17.284	22	30.137	25	20.8333	24.4444					21.0526	10.101	24.5902	18.6046	17.6991	26.087
40-50	23.0769	7.14286	16.4948	0	11.5385	10.8108					4.93827	6	5.47945	11.6667	15.2778	4.44444					11.579	11.1111	10.6557	2.32558	7.9646	5.43478
50-60	11.5385	6.25	10.3093	8.57143	1.28205	1.35135					0	3	2.73973	3.33333	1.38889	2.22222					3.15789	6.06061	3.27869	2.32558	0	0
≥60	15.3846	2.67857	4.12371	8.57143	1.28205	0					1.23457	2	0	1.66667	2.77778	3.33333					6.31579	3.0303	1.63934	2.32558	0	0

## Sheet: Fig.4A
ID	logFC	pValue	FDR
AY761185	-6.40978	6.38534e-83	1.00186e-78
Pafah1b1	-4.13508	2.54357e-53	1.99543e-49
5730435O14Rik	-5.93239	3.06032e-52	1.60054e-48
Spata25	-4.62785	3.38727e-35	1.32866e-31
Cryab	2.73916	7.55082e-30	2.36945e-26
Gm11992	-5.5148	3.35144e-29	8.764e-26
Epcam	2.72653	9.49502e-28	2.12824e-24
Ccl4	-3.53823	9.72926e-26	1.90815e-22
Il1a	-3.52706	2.74019e-25	4.77707e-22
Usp1	-2.9464	3.98412e-25	6.25109e-22
Serpine1	3.04849	6.98152e-24	9.95819e-21
Slc38a9	-4.01289	8.45933e-24	1.10606e-20
Acod1	-3.37273	1.42678e-23	1.72202e-20
Nin	-2.711	4.19634e-23	4.7029e-20
Dmp1	2.74293	6.82454e-23	7.13847e-20
Tor1aip2	-3.36987	1.07048e-22	1.04973e-19
Gpr84	-3.77096	7.18113e-22	6.62776e-19
Kitl	-2.75817	1.55315e-21	1.31957e-18
Phex	2.49469	1.59795e-21	1.31957e-18
Oasl1	-2.96582	2.23033e-21	1.74969e-18
Galr1	-5.00712	2.52564e-21	1.88702e-18
Ube3a	-2.82234	4.02964e-21	2.87387e-18
Fgf1	3.36572	5.37998e-21	3.67009e-18
Smek2	-3.06635	1.27199e-20	8.25744e-18
Uroc1	-5.29829	1.31572e-20	8.25744e-18
Cspg4	3.05986	6.99795e-20	4.223e-17
Ppp3cb	-2.42195	1.27256e-19	7.39499e-17
Il10	-3.112	1.6443e-19	9.21398e-17
Tnf	-3.96102	1.93334e-19	1.046e-16
Ifi205	-2.71774	4.12834e-19	2.15912e-16
Ubtfl1	-4.90206	5.40903e-19	2.73767e-16
Col1a1	2.8078	5.943e-19	2.91393e-16
Fbxw4	2.28794	1.37209e-18	6.52365e-16
Dek	-2.20202	1.82815e-18	8.43639e-16
Ms4a8a	-3.11963	7.71431e-18	3.45822e-15
Polg2	3.3374	8.6387e-18	3.76503e-15
Prpf40a	-2.17866	3.18005e-17	1.34851e-14
Ifit1	-2.9585	4.78322e-17	1.97497e-14
Slc10a4	-4.61223	7.27748e-17	2.92778e-14
Ppp1r12a	-2.17395	8.97142e-17	3.51904e-14
Emp1	2.25475	1.98292e-16	7.58829e-14
Col11a2	3.06973	2.07956e-16	7.72143e-14
Wnt1	4.13678	2.11613e-16	7.72143e-14
Mnat1	-3.65271	2.36504e-16	8.43353e-14
Asph	2.05745	2.54198e-16	8.80197e-14
Pcsk6	2.20701	2.58056e-16	8.80197e-14
Igsf6	-2.94127	3.12264e-16	1.04243e-13
Cxcl2	-2.45582	8.51959e-16	2.72801e-13
Gm16833	-3.54147	8.40694e-16	2.72801e-13
Clec4a1	-3.12772	1.06273e-15	3.33484e-13
Bmp2	2.43995	1.69441e-15	5.21281e-13
Atp6v1d	-2.01088	2.19922e-15	6.54829e-13
Dtna	2.16625	2.21198e-15	6.54829e-13
Cadm1	2.42589	3.09341e-15	8.98808e-13
Hsph1	1.88026	3.56855e-15	1.01801e-12
Rnf150	2.35261	4.21423e-15	1.18074e-12
Utp6	-2.45439	5.09443e-15	1.40231e-12
Ncapg2	-2.47471	6.28685e-15	1.7007e-12
Rap2b	-2.84515	6.95016e-15	1.84827e-12
Pi4k2b	-2.34922	8.32367e-15	2.17664e-12
Tnfaip3	-2.23366	1.03394e-14	2.65944e-12
Bmp7	2.6633	1.17132e-14	2.9642e-12
Egr3	2.28743	1.77148e-14	4.41182e-12
Ccdc82	-2.29847	2.11369e-14	5.18185e-12
Cat	2.62431	2.46947e-14	5.96092e-12
Cxcl10	-2.73369	3.49879e-14	8.31758e-12
Hspg2	2.06697	3.95559e-14	9.26318e-12
Srp72	-1.94813	5.10663e-14	1.17828e-11
Kctd12	-2.02014	7.38342e-14	1.67893e-11
Zcchc8	-2.19759	1.11864e-13	2.50736e-11
Magi1	2.09462	1.2335e-13	2.72586e-11
Clec5a	-2.53999	1.33071e-13	2.89985e-11
Spns2	2.30096	1.55717e-13	3.34684e-11
Serpinb1a	-1.77015	2.08835e-13	4.42787e-11
Mdm2	-2.02004	2.45944e-13	5.14515e-11
Rrm2b	-2.36837	3.9984e-13	8.2546e-11
Hprt	-1.87678	4.26861e-13	8.69798e-11
Il18rap	-2.34804	5.54739e-13	1.11588e-10
Sec11c	-1.8211	6.05018e-13	1.20161e-10
Thoc7	-2.054	7.3517e-13	1.44185e-10
Ltbp4	1.80465	8.8713e-13	1.7184e-10
Olfr739	-3.79748	1.41689e-12	2.71111e-10
Col15a1	2.75172	1.53839e-12	2.90812e-10
Ube2cbp	2.45586	1.65284e-12	3.08726e-10
Mki67	-1.68782	1.79542e-12	3.31413e-10
Il1f9	-2.43075	1.93701e-12	3.53391e-10
Arc	2.37585	2.12875e-12	3.80382e-10
Unc5b	2.53169	2.13343e-12	3.80382e-10
Il1rn	-2.05335	2.2754e-12	3.96489e-10
Nampt	-1.96727	2.29959e-12	3.96489e-10
Nes	2.22606	2.2664e-12	3.96489e-10
Tiparp	-1.70826	2.49792e-12	4.26005e-10
Gm32970	-4.8792	3.05456e-12	5.09852e-10
Sppl2b	1.90796	3.04438e-12	5.09852e-10
Irak3	-2.37206	3.81763e-12	6.30513e-10
Mansc1	-4.09284	5.09055e-12	8.31986e-10
Lamc3	2.42918	5.54844e-12	8.97475e-10
Col11a1	2.22573	6.32473e-12	1.0126e-09
Epha2	1.97683	8.24454e-12	1.30663e-09
Magi2	2.06496	8.95218e-12	1.4046e-09
Orc6	-2.1687	1.01117e-11	1.57082e-09
Slc4a1	1.56996	1.04476e-11	1.60708e-09
Trim10	1.79277	1.10361e-11	1.68113e-09
Igfbp5	1.62346	1.18043e-11	1.78086e-09
Kap	7.66645	1.21404e-11	1.81413e-09
Dag1	1.94985	1.26338e-11	1.87004e-09
Cenpe	-2.10991	1.39065e-11	2.03918e-09
Ccl5	-2.22866	1.41808e-11	2.06016e-09
Csdc2	2.9196	1.44317e-11	2.07736e-09
Fam49b	-1.76002	1.80991e-11	2.58158e-09
Asprv1	-2.46276	2.34967e-11	3.3213e-09
Col22a1	2.25194	2.41204e-11	3.37901e-09
Rhbdl2	2.4375	2.51131e-11	3.48694e-09
Hspa1a	1.72477	2.63579e-11	3.62767e-09
Ifnb1	-3.87428	2.88372e-11	3.93439e-09
Tnip3	-2.35144	3.06822e-11	4.15003e-09
Jam2	2.01089	3.30177e-11	4.42776e-09
Dynll2	1.64393	3.89692e-11	5.18158e-09
Mndal	-1.9212	3.97875e-11	5.24593e-09
Rnf149	-1.67923	4.25086e-11	5.55801e-09
Smc2	-1.80366	4.74382e-11	6.15128e-09
Samd9l	-2.41609	4.82971e-11	6.21132e-09
Cep170b	2.27601	5.00185e-11	6.38041e-09
Stxbp5	-1.96095	5.33638e-11	6.75225e-09
Epb42	1.9278	5.38835e-11	6.76345e-09
Cd276	2.12722	5.91824e-11	7.36961e-09
Matr3	-1.69811	6.00645e-11	7.42056e-09
Ifi203	-2.04428	6.20567e-11	7.6068e-09
Stil	-2.11955	6.82248e-11	8.29804e-09
Klhl21	1.85952	7.91411e-11	9.55173e-09
Tlr7	-2.19079	8.03002e-11	9.61764e-09
Rgcc	1.65861	8.41012e-11	9.99657e-09
Col5a2	2.49103	8.74286e-11	1.0314e-08
Birc3	-1.7717	1.12747e-10	1.32015e-08
Clec4e	-2.42104	1.15174e-10	1.33217e-08
Homer2	2.48471	1.15472e-10	1.33217e-08
Dntt	1.94991	1.30992e-10	1.5002e-08
Cse1l	-1.82788	1.47558e-10	1.6656e-08
Fas	-2.04758	1.47455e-10	1.6656e-08
Abhd17b	-1.72556	1.82118e-10	2.04102e-08
Ms4a4c	-1.8605	1.93078e-10	2.1485e-08
Alas1	-1.74675	2.12398e-10	2.34685e-08
Mx2	-2.93668	2.25169e-10	2.47056e-08
4930567H17Rik	-4.09234	2.35394e-10	2.56482e-08
Tmcc2	1.68893	2.38603e-10	2.58185e-08
Kif15	-2.35009	2.46311e-10	2.647e-08
Rock1	-1.69399	2.50701e-10	2.67585e-08
Parp14	-2.07566	2.60608e-10	2.7628e-08
Islr	2.07775	2.81167e-10	2.96074e-08
4930438A08Rik	-1.82519	2.87403e-10	3.00624e-08
Srxn1	1.98509	2.99908e-10	3.11626e-08
AA467197	-1.70311	3.10977e-10	3.21002e-08
Erbb2ip	-1.87197	3.21982e-10	3.30189e-08
Mustn1	2.07018	3.25411e-10	3.31539e-08
Piezo1	1.63631	3.34655e-10	3.38757e-08
Sowahc	-2.11194	3.73441e-10	3.75595e-08
Wnt10b	3.06592	3.89376e-10	3.89128e-08
Adamtsl2	2.91862	4.16493e-10	4.13593e-08
Adgrg6	2.47849	4.62133e-10	4.5603e-08
Tmeff1	2.64372	4.776e-10	4.68346e-08
Cst7	-1.8946	4.86713e-10	4.74319e-08
Ska1	-2.27006	5.56535e-10	5.39014e-08
Xirp2	-5.43411	5.6351e-10	5.42422e-08
LOC105243453	-2.18453	6.24216e-10	5.97192e-08
Lmcd1	2.33527	6.98478e-10	6.64189e-08
Hck	-1.6434	7.2039e-10	6.80899e-08
2810474O19Rik	-1.86403	7.41862e-10	6.92846e-08
Wdr26	-1.52434	7.40428e-10	6.92846e-08
Procr	1.5155	7.8473e-10	7.28545e-08
Uchl5	-2.02501	8.26095e-10	7.62437e-08
Bcl9l	1.95252	8.49417e-10	7.79378e-08
Aqp1	1.70165	8.92511e-10	8.14157e-08
Ackr3	1.84439	9.37866e-10	8.50585e-08
Arfgef1	-1.74942	9.73126e-10	8.77492e-08
Sorbs2	1.87549	1.02116e-09	9.15544e-08
Atp6v1h	-1.63485	1.05781e-09	9.4301e-08
Dhrs11	1.48389	1.07371e-09	9.51784e-08
2700060E02Rik	-1.58799	1.10856e-09	9.7715e-08
Anxa1	-1.40414	1.12553e-09	9.86564e-08
Lcn2	-1.61502	1.24487e-09	1.08511e-07
Dmpk	1.99515	1.28754e-09	1.1161e-07
Sept7	-1.50946	1.29987e-09	1.12061e-07
Fosl2	1.49458	1.37423e-09	1.17823e-07
Ltbp1	1.64539	1.45432e-09	1.24013e-07
Dusp14	2.10489	1.46495e-09	1.24243e-07
Rbl1	-2.07617	1.47439e-09	1.24372e-07
Vmn1r48	-4.73216	1.58602e-09	1.32675e-07
Vrk1	-1.57942	1.58974e-09	1.32675e-07
Gm6548	-1.90551	1.61148e-09	1.33778e-07
Sobp	2.63563	1.76103e-09	1.45424e-07
Epdr1	1.96633	2.17714e-09	1.78845e-07
Mapkbp1	1.77434	2.27669e-09	1.86048e-07
Zc3h15	-1.59771	2.31977e-09	1.88586e-07
Notch3	2.02354	2.35261e-09	1.9027e-07
Fam111a	-1.69151	2.47877e-09	1.99445e-07
Ngf	1.5914	2.79583e-09	2.23809e-07
Msi1	1.80412	2.86859e-09	2.28468e-07
Id2	-1.52352	3.09563e-09	2.45305e-07
Cdc25b	1.62884	3.22898e-09	2.54587e-07
Hp	-1.48515	3.38885e-09	2.65855e-07
Ptrf	1.57409	3.44939e-09	2.69258e-07
Ankrd22	-2.15384	3.53278e-09	2.74402e-07
Gm33474	-4.58639	3.55479e-09	2.74752e-07
Lama4	1.76413	3.99301e-09	3.0711e-07
AI607873	-1.96415	4.06296e-09	3.10965e-07
Dynlrb1	-1.51616	4.16523e-09	3.17245e-07
Wfdc17	-1.73821	4.5022e-09	3.41254e-07
Dbf4	-1.8907	4.59653e-09	3.46729e-07
Rab21	-1.5356	4.83017e-09	3.62609e-07
Olfr904	-5.66267	5.37206e-09	4.0137e-07
Lrrc32	1.72387	5.50875e-09	4.09632e-07
Nsmce2	-1.66997	5.56053e-09	4.11532e-07
Chsy1	1.51933	5.84354e-09	4.30446e-07
Slc13a5	2.25388	5.89131e-09	4.31938e-07
Cul3	-1.74875	5.93531e-09	4.3314e-07
Elane	-1.57063	6.10642e-09	4.41738e-07
Ms4a6d	-1.78442	6.10945e-09	4.41738e-07
Clec4a3	-2.07724	6.59252e-09	4.7448e-07
Whrn	1.60738	6.78155e-09	4.85856e-07
Cdr2	1.52576	6.83565e-09	4.87506e-07
Alyref2	-3.57102	7.11857e-09	5.05386e-07
Plac8	-1.64284	8.41891e-09	5.95012e-07
Lrp1	1.91888	8.50341e-09	5.98289e-07
Ehd2	1.56561	8.56303e-09	5.99794e-07
Pnpo	1.52174	8.6035e-09	5.99951e-07
Ccl7	-1.94287	8.77788e-09	6.09402e-07
Timp1	2.17787	9.09013e-09	6.283e-07
Nlrp3	-1.82822	9.42294e-09	6.48447e-07
Prtn3	-1.42828	9.48939e-09	6.50168e-07
Sh3glb1	-1.42498	9.82395e-09	6.70164e-07
1700018G05Rik	-6.90428	1.0449e-08	7.09717e-07
Bin1	1.58129	1.10341e-08	7.46226e-07
LOC102640344	-8.24222	1.11375e-08	7.49989e-07
C430049E01Rik	1.99839	1.17069e-08	7.84965e-07
Smc6	-1.52629	1.20527e-08	8.04711e-07
Plxna1	1.6468	1.23154e-08	8.18765e-07
Slc9a2	3.08976	1.2466e-08	8.25283e-07
Malt1	-1.83216	1.3219e-08	8.71453e-07
Ms4a4a	-1.85416	1.40703e-08	9.23696e-07
S100a16	1.60069	1.52257e-08	9.95381e-07
Swt1	-2.35348	1.55275e-08	1.0109e-06
Lgr6	3.36674	1.60332e-08	1.03951e-06
Dlx3	1.77252	1.61532e-08	1.04298e-06
Dnajc2	-1.64295	1.69637e-08	1.08913e-06
Fam175b	-1.63583	1.70068e-08	1.08913e-06
Nfatc1	1.39224	1.76243e-08	1.12409e-06
Sgpp1	-1.47303	1.78785e-08	1.13568e-06
F10	-2.09427	1.8304e-08	1.15803e-06
Rnaseh2b	-1.61639	1.88956e-08	1.19065e-06
Nuf2	-1.53433	1.91573e-08	1.20231e-06
Mllt4	1.57843	2.17422e-08	1.3591e-06
Fcgr2b	-1.72866	2.20074e-08	1.37022e-06
Sema5a	1.79192	2.21127e-08	1.37134e-06
Fam120c	1.77687	2.25276e-08	1.39157e-06
Klk6	-5.80404	2.40427e-08	1.47933e-06
Satb2	1.72462	2.43358e-08	1.49152e-06
Sh3bgrl	-1.36531	2.44859e-08	1.49488e-06
Ppig	-1.52301	2.48608e-08	1.51189e-06
She	1.95702	2.51607e-08	1.52422e-06
Fzd4	1.87274	2.56862e-08	1.55006e-06
Txlnb	-4.51042	2.74933e-08	1.65276e-06
Abca13	-1.61189	2.75987e-08	1.65276e-06
Efnb1	2.26335	2.817e-08	1.68056e-06
Acvr2a	1.51253	2.91168e-08	1.73046e-06
Riok1	-1.58593	2.99321e-08	1.77221e-06
Mybph	-3.53887	3.0501e-08	1.7991e-06
Fpr1	-1.92351	3.12161e-08	1.83438e-06
Dock6	1.79121	3.22433e-08	1.88768e-06
Mx1	-2.79999	3.2833e-08	1.91505e-06
Lmna	1.56343	3.30105e-08	1.91828e-06
Smad3	1.61596	3.44636e-08	1.99533e-06
Casp1	-1.76738	3.50603e-08	2.00783e-06
Hccs	-1.51929	3.4843e-08	2.00783e-06
Nkg7	-1.49509	3.51913e-08	2.00783e-06
Tusc1	-1.68737	3.51217e-08	2.00783e-06
Cd69	-1.97028	3.55142e-08	2.01461e-06
Cldn1	-1.67129	3.55671e-08	2.01461e-06
Asb1	1.55071	3.72131e-08	2.10026e-06
Sparc	1.83825	3.86742e-08	2.1741e-06
Tpp2	-1.48931	3.87985e-08	2.1741e-06
Cybb	-1.71031	3.98119e-08	2.22295e-06
Ism1	1.73129	4.01735e-08	2.23519e-06
Aim2	-1.82121	4.10648e-08	2.2767e-06
Chmp4c	2.27175	4.12604e-08	2.27949e-06
Arl4a	1.30967	4.18613e-08	2.30457e-06
Eif2ak2	-1.81623	4.20738e-08	2.30818e-06
Slc25a16	-2.08667	4.25188e-08	2.32446e-06
Dok5	2.27095	4.31566e-08	2.35114e-06
Tlr2	-2.02652	4.36417e-08	2.36934e-06
Fcer1g	-1.55724	4.54954e-08	2.453e-06
Nfix	1.61538	4.5342e-08	2.453e-06
Ahnak	1.40203	4.57626e-08	2.45896e-06
Bmp1	1.86642	4.71369e-08	2.52416e-06
Rbm17	-1.58382	4.84554e-08	2.58594e-06
Tipin	-1.39597	4.89149e-08	2.60161e-06
Ddit4l	2.44418	4.98015e-08	2.63982e-06
Pdzd8	-1.74171	5.00979e-08	2.64658e-06
4921507P07Rik	-3.3849	5.04597e-08	2.65675e-06
Smek1	-1.54812	5.08479e-08	2.66824e-06
Tnfrsf12a	1.33295	5.14036e-08	2.68841e-06
Zc3h12c	-2.12115	5.19113e-08	2.70594e-06
Clec16a	1.48918	5.33525e-08	2.76002e-06
Il1f6	-5.0273	5.34766e-08	2.76002e-06
Lrrc25	-1.63391	5.34245e-08	2.76002e-06
Crebrf	-1.66385	5.44346e-08	2.79214e-06
Ctsg	-1.57817	5.44547e-08	2.79214e-06
Pik3cg	-1.75682	5.51193e-08	2.81701e-06
Klc1	1.55743	5.55228e-08	2.81926e-06
Smad5	1.3382	5.54692e-08	2.81926e-06
Rab11fip5	1.67281	5.73414e-08	2.90221e-06
Prkar1b	2.01218	5.84141e-08	2.947e-06
Gpi1	-1.44455	5.86212e-08	2.94797e-06
Ngef	2.36052	5.92392e-08	2.96953e-06
Abhd2	1.40463	6.38447e-08	3.1902e-06
Mex3b	1.52621	6.91556e-08	3.44461e-06
Apmap	-1.35808	6.99875e-08	3.47501e-06
Stab1	1.41313	7.27051e-08	3.59856e-06
Baiap2	1.48239	7.49308e-08	3.69706e-06
Eif4g2	-1.389	7.68194e-08	3.75482e-06
Ints12	-1.82956	7.66279e-08	3.75482e-06
Strn3	1.33043	7.64036e-08	3.75482e-06
Gm9758	-1.76363	8.29633e-08	4.04253e-06
Ptgr1	-1.56292	8.37714e-08	4.06927e-06
Aldob	1.98759	8.41121e-08	4.07321e-06
Il6st	1.35197	8.46176e-08	4.08508e-06
Tcp1	-1.43983	8.59512e-08	4.13562e-06
Tmbim1	1.51489	8.61918e-08	4.13562e-06
Kcnj2	-2.17565	9.01648e-08	4.31307e-06
Picalm	-1.29219	9.07801e-08	4.3293e-06
Fyb	-1.4757	9.5595e-08	4.53493e-06
Herc4	-1.40149	9.567e-08	4.53493e-06
Ikbke	-1.89271	9.93033e-08	4.69298e-06
Ndufs4	-1.45423	1.01099e-07	4.76349e-06
Clmp	1.66955	1.02205e-07	4.80119e-06
Slc7a11	-2.04053	1.06136e-07	4.97095e-06
Crim1	1.3553	1.07092e-07	5.00081e-06
Snx22	1.93562	1.07513e-07	5.00557e-06
Prss52	-8.52731	1.09426e-07	5.07959e-06
Jam3	1.74168	1.11545e-07	5.16264e-06
Clic4	1.25242	1.13094e-07	5.21894e-06
4933413J09Rik	-8.57702	1.15064e-07	5.27072e-06
Pak1	-1.40505	1.15224e-07	5.27072e-06
Ttk	-2.13755	1.148e-07	5.27072e-06
Ano1	2.19243	1.15692e-07	5.27677e-06
Pcm1	-1.62115	1.1775e-07	5.35509e-06
Neil3	-1.68209	1.19035e-07	5.39786e-06
Abracl	-1.35952	1.22193e-07	5.50923e-06
Herc2	1.51712	1.21977e-07	5.50923e-06
Tasp1	1.5026	1.31631e-07	5.91775e-06
Gyg	-1.4609	1.33271e-07	5.97433e-06
Wfdc21	-1.54901	1.33996e-07	5.98973e-06
Txndc9	-1.44546	1.36432e-07	6.08129e-06
Pdpn	1.55208	1.42021e-07	6.31249e-06
Oxr1	-1.3944	1.50165e-07	6.65562e-06
Chic2	-1.78274	1.55255e-07	6.86181e-06
Yap1	1.47063	1.57305e-07	6.93291e-06
Kank1	1.84139	1.63125e-07	7.16926e-06
Hnrnpa0	-1.44285	1.67754e-07	7.35212e-06
Hcar2	-1.48365	1.69238e-07	7.3859e-06
Lrr1	-2.28867	1.69466e-07	7.3859e-06
Clstn1	1.68414	1.71152e-07	7.4387e-06
Bglap3	2.06115	1.73163e-07	7.50534e-06
Prss16	-2.17366	1.73748e-07	7.50994e-06
C1qb	1.31654	1.79221e-07	7.70404e-06
Rab11fip1	-2.06148	1.78907e-07	7.70404e-06
Pola1	-1.45306	1.83869e-07	7.88225e-06
1810026B05Rik	-1.40268	1.93012e-07	8.25164e-06
Fbln7	2.37409	2.06042e-07	8.78478e-06
Cd151	1.40397	2.09093e-07	8.87341e-06
Runx2	1.56505	2.09252e-07	8.87341e-06
Sugt1	-1.39249	2.10154e-07	8.88766e-06
Unc5c	3.24342	2.12637e-07	8.96847e-06
P2ry4	-3.15069	2.23743e-07	9.41159e-06
Ptprg	1.62472	2.2792e-07	9.56165e-06
Arglu1	-1.35449	2.33706e-07	9.77825e-06
Pten	-1.25766	2.36941e-07	9.88726e-06
Fn3krp	1.37621	2.40232e-07	9.99797e-06
Slc2a13	2.74176	2.41258e-07	1.00141e-05
Ift57	-1.5221	2.42529e-07	1.00403e-05
Mapk13	-2.48748	2.43789e-07	1.00659e-05
Lpcat2	-1.56078	2.46696e-07	1.01592e-05
Slc36a2	1.64897	2.49126e-07	1.02324e-05
Naa15	-1.36885	2.67233e-07	1.09475e-05
Fahd1	-2.51151	2.7341e-07	1.11714e-05
Ccl3	-4.02276	2.81165e-07	1.14584e-05
Rhot2	1.70848	2.85448e-07	1.16028e-05
Klhl11	1.3994	2.90095e-07	1.17612e-05
Xpo7	1.28098	2.93442e-07	1.18662e-05
Tmem126b	-2.82136	3.02617e-07	1.22058e-05
Rbfox2	1.63741	3.10061e-07	1.2474e-05
Kcnc1	3.61642	3.12968e-07	1.25587e-05
Lrif1	-2.16283	3.22237e-07	1.28977e-05
Alox5ap	-1.43547	3.26553e-07	1.30293e-05
Kcnma1	2.3417	3.27186e-07	1.30293e-05
Casc5	-1.40789	3.42157e-07	1.3591e-05
Adamts9	1.43487	3.44619e-07	1.36542e-05
Kpna3	-1.44393	3.71528e-07	1.46833e-05
Spred2	1.38945	3.76941e-07	1.48598e-05
Srgap1	1.60066	3.79602e-07	1.49272e-05
Sema3e	3.01493	3.80608e-07	1.49293e-05
Ckap2l	-1.71295	3.85571e-07	1.50707e-05
Ms4a3	-1.50298	3.86133e-07	1.50707e-05
Clec12a	-1.27276	4.187e-07	1.63013e-05
Ank	1.67205	4.41725e-07	1.7138e-05
Kctd17	1.60384	4.42378e-07	1.7138e-05
Cep83	-1.80913	4.48313e-07	1.72826e-05
Sp3	-1.47573	4.48147e-07	1.72826e-05
Pstpip2	-1.81198	4.52139e-07	1.73874e-05
Zfp322a	-2.12979	4.53337e-07	1.73908e-05
Metrnl	1.38709	4.56209e-07	1.74464e-05
Rhbdf1	1.72257	4.57008e-07	1.74464e-05
Arhgef17	1.71764	4.82433e-07	1.83723e-05
Trappc1	-1.49753	4.861e-07	1.84671e-05
Camp	-1.22571	4.95399e-07	1.87273e-05
Mrps15	-1.48018	4.9653e-07	1.87273e-05
P3h4	1.9945	4.96198e-07	1.87273e-05
Skiv2l2	-1.26023	5.04537e-07	1.89836e-05
P4ha2	2.10711	5.09839e-07	1.91373e-05
Adam12	2.09556	5.13908e-07	1.92439e-05
Dnajb2	1.53229	5.22012e-07	1.95009e-05
Prdx5	-1.3193	5.2797e-07	1.96766e-05
Tbx6	1.66204	5.33386e-07	1.98313e-05
Msantd3	-1.3943	5.35925e-07	1.98787e-05
Snx7	-1.90008	5.5725e-07	2.06209e-05
Ak6	-1.92875	5.61556e-07	2.07313e-05
Wwtr1	1.44923	5.66045e-07	2.0848e-05
Mis18bp1	-1.85191	5.74363e-07	2.11048e-05
Retnla	-2.84799	5.84791e-07	2.14378e-05
Bgn	1.50048	5.94255e-07	2.1734e-05
Cyld	-1.40322	6.29723e-07	2.29776e-05
Dok7	3.03891	6.60053e-07	2.39727e-05
Tfec	-1.904	6.59182e-07	2.39727e-05
Vps35	-1.27986	6.71803e-07	2.43432e-05
Endod1	1.74303	6.83031e-07	2.4693e-05
Slc22a17	1.9953	6.8603e-07	2.47444e-05
Etv5	1.62597	7.12918e-07	2.56552e-05
LOC102638199	-5.05006	7.20914e-07	2.58836e-05
Bcor	-1.43845	7.37569e-07	2.64211e-05
Arf3	1.22412	7.49442e-07	2.67853e-05
Ptpn14	1.61778	7.6251e-07	2.71904e-05
9130221H12Rik	1.58945	7.78594e-07	2.76454e-05
Hmmr	-1.51928	7.80556e-07	2.76454e-05
Serpinb2	-1.67789	7.79462e-07	2.76454e-05
Slit2	1.81738	7.84728e-07	2.77306e-05
Sost	1.46252	8.14264e-07	2.86453e-05
Wapl	-1.2822	8.13985e-07	2.86453e-05
2810029C07Rik	2.12624	8.28723e-07	2.90887e-05
Mtmr1	-1.53764	8.54698e-07	2.99335e-05
Has1	1.84262	8.5879e-07	3.00098e-05
Orm1	-1.3262	8.8039e-07	3.06963e-05
Lcat	1.54764	8.95475e-07	3.1153e-05
Mier1	-1.36258	9.09933e-07	3.1586e-05
Adamts1	1.19943	9.2123e-07	3.18666e-05
Creb3l1	1.93399	9.2208e-07	3.18666e-05
Rpl39l	1.65437	9.42492e-07	3.25004e-05
Atp8b4	-1.49214	9.45692e-07	3.25393e-05
Adgrd1	1.90352	9.65828e-07	3.31594e-05
Sdc3	1.39502	9.77711e-07	3.34941e-05
Bag3	2.18248	9.83985e-07	3.36356e-05
Ldb2	1.6389	9.98401e-07	3.40542e-05
Rsf1	-1.57999	1.02506e-06	3.48875e-05
Pilra	-1.40652	1.0345e-06	3.51328e-05
Ms4a6c	-1.30657	1.04233e-06	3.52459e-05
Wnt5b	1.96479	1.04068e-06	3.52459e-05
Scaf11	-1.35023	1.05048e-06	3.54453e-05
Acvr1	1.78262	1.05397e-06	3.54868e-05
Zeb2	-1.52836	1.1011e-06	3.69942e-05
Gpr141	-1.56201	1.11456e-06	3.72244e-05
Ogfrl1	-1.52738	1.11315e-06	3.72244e-05
Rasd1	1.38196	1.11507e-06	3.72244e-05
Polr3h	1.5578	1.12322e-06	3.73665e-05
Ska2	-1.7313	1.12409e-06	3.73665e-05
Il1r2	-1.35202	1.1332e-06	3.75895e-05
Mefv	-1.94356	1.142e-06	3.78018e-05
Atp5j	-1.21113	1.16317e-06	3.84215e-05
Abca1	1.22288	1.19592e-06	3.94202e-05
Actrt3	-4.63444	1.22437e-06	4.02734e-05
Mgat1	1.3053	1.23022e-06	4.0381e-05
Dmtn	1.22014	1.24044e-06	4.06316e-05
Cyp4b1	1.71289	1.25192e-06	4.09223e-05
Rusc2	1.48082	1.30844e-06	4.25923e-05
Tppp3	2.04967	1.30792e-06	4.25923e-05
Asap2	1.41574	1.31685e-06	4.27773e-05
Ppp2r3c	-1.47933	1.32392e-06	4.29178e-05
Alox15	2.41375	1.32773e-06	4.29528e-05
AI837181	1.53333	1.33891e-06	4.32252e-05
Frmd4b	1.39024	1.34766e-06	4.33691e-05
Rnf213	-1.34389	1.35125e-06	4.33691e-05
Zfp943	-1.74858	1.35166e-06	4.33691e-05
Naip2	-1.70476	1.3726e-06	4.39511e-05
Mt1	-1.24471	1.38617e-06	4.42952e-05
Susd5	2.65066	1.39401e-06	4.44554e-05
Ager	-2.21058	1.39701e-06	4.44605e-05
Insig2	1.50808	1.40314e-06	4.44899e-05
Lcp2	-1.73446	1.4036e-06	4.44899e-05
Mpp6	1.23171	1.44131e-06	4.55931e-05
Ctsc	-1.35951	1.45908e-06	4.60624e-05
Ugdh	1.49878	1.46715e-06	4.6224e-05
Fkbp9	1.55015	1.48441e-06	4.66742e-05
Tomm70a	-1.33149	1.49171e-06	4.68098e-05
Noct	-1.46939	1.50047e-06	4.68973e-05
Nr4a1	1.19529	1.49894e-06	4.68973e-05
Bloc1s4	-2.43062	1.53084e-06	4.77514e-05
Hacd1	1.27313	1.56268e-06	4.86478e-05
Gatm	-1.2331	1.56605e-06	4.86562e-05
Adam17	-1.54292	1.61298e-06	5.0015e-05
Prom1	-1.66941	1.62446e-06	5.02717e-05
Cpne3	-1.22076	1.6407e-06	5.06744e-05
Bin2	-1.23149	1.66485e-06	5.13193e-05
Ddah2	1.74812	1.67399e-06	5.14997e-05
Ids	1.52101	1.71871e-06	5.2772e-05
1700034J05Rik	-4.71029	1.74423e-06	5.3451e-05
Cpz	1.72129	1.77086e-06	5.41614e-05
Anxa3	-1.43472	1.80401e-06	5.49609e-05
Snx32	1.47923	1.80172e-06	5.49609e-05
Cmc1	-1.66817	1.81842e-06	5.52926e-05
Plagl1	1.37186	1.84915e-06	5.60101e-05
Sema3d	1.7615	1.84558e-06	5.60101e-05
LOC108167986	-2.31877	1.85966e-06	5.61116e-05
Snx6	-1.29505	1.85741e-06	5.61116e-05
Cenpq	-1.60631	1.87493e-06	5.64638e-05
Traf1	-2.14467	1.90632e-06	5.72991e-05
Suz12	-1.33645	1.97266e-06	5.91798e-05
Cdon	2.74326	1.97962e-06	5.92752e-05
Fkbp10	1.77812	1.99683e-06	5.95631e-05
Smox	1.1814	1.99318e-06	5.95631e-05
Eif4e3	1.26119	2.01311e-06	5.9935e-05
Plbd1	-1.37416	2.03074e-06	6.03454e-05
Csgalnact1	2.00585	2.04485e-06	6.06496e-05
Myo1g	-1.34816	2.09534e-06	6.20299e-05
Mbnl3	-1.76836	2.11046e-06	6.23598e-05
2810417H13Rik	-1.25466	2.20543e-06	6.50437e-05
Tm6sf1	-1.30089	2.22062e-06	6.53686e-05
Dnttip2	-1.35674	2.24909e-06	6.60827e-05
Ctsw	1.73654	2.31755e-06	6.79669e-05
Vps41	-1.67815	2.32443e-06	6.80417e-05
Kirrel	1.63263	2.3392e-06	6.83465e-05
Zcchc14	1.5704	2.34994e-06	6.85327e-05
Pum1	1.27465	2.43333e-06	7.08329e-05
Asb3	1.31108	2.43813e-06	7.08412e-05
Spop	1.22938	2.45129e-06	7.1092e-05
Mctp1	-1.32177	2.48102e-06	7.18214e-05
Atg5	-1.37112	2.50694e-06	7.24382e-05
Mir17hg	-1.28064	2.52708e-06	7.2752e-05
Vbp1	-1.30844	2.52255e-06	7.2752e-05
Gm17066	-2.22485	2.53959e-06	7.29783e-05
Slfn4	-1.44831	2.5683e-06	7.36685e-05
Pla2g7	-1.30638	2.58534e-06	7.40218e-05
Amotl1	1.34983	2.59205e-06	7.40787e-05
Grsf1	-1.18651	2.64993e-06	7.55953e-05
Ngp	-1.28502	2.66569e-06	7.59068e-05
Fat1	1.59663	2.68067e-06	7.592e-05
Hdac5	1.25433	2.67831e-06	7.592e-05
Vpreb3	1.62376	2.67706e-06	7.592e-05
Adamts5	1.29808	2.6871e-06	7.5965e-05
Samsn1	-1.5321	2.71616e-06	7.66484e-05
Git1	1.21675	2.76608e-06	7.79171e-05
Klf4	1.41399	2.77849e-06	7.81263e-05
Csrnp2	1.51628	2.816e-06	7.88984e-05
Large	1.67722	2.81316e-06	7.88984e-05
Galnt10	1.32175	2.84758e-06	7.96407e-05
Med1	-1.40228	2.97173e-06	8.29651e-05
Lacc1	-1.62024	3.00474e-06	8.37377e-05
Gpr153	1.92412	3.03595e-06	8.44577e-05
9430020K01Rik	1.44599	3.0736e-06	8.53537e-05
Lmo1	-1.79685	3.08747e-06	8.55873e-05
Spred1	1.21309	3.12141e-06	8.63755e-05
Tmem38b	-1.35129	3.14169e-06	8.67837e-05
LOC108168050	1.70523	3.17249e-06	8.72142e-05
Tnfaip8	-2.67962	3.17951e-06	8.72142e-05
Tpr	-1.20003	3.17414e-06	8.72142e-05
Zfp292	1.18771	3.16798e-06	8.72142e-05
Tal1	1.60724	3.25243e-06	8.90587e-05
Sap30	-1.32322	3.38473e-06	9.252e-05
Chpf2	1.54454	3.40255e-06	9.28453e-05
Iqgap2	-1.34172	3.47963e-06	9.47836e-05
Slc6a9	1.24831	3.50115e-06	9.52046e-05
Hr	2.3329	3.5251e-06	9.569e-05
Cflar	-1.45462	3.58947e-06	9.72691e-05
Mdfi	1.44302	3.66715e-06	9.92027e-05
Zbtb7c	2.43662	3.70443e-06	0.000100039
Pcdh1	1.48631	3.77619e-06	0.000101627
Ube2ql1	2.13324	3.7732e-06	0.000101627
Tlk2	-1.23863	3.7903e-06	0.000101832
Trdmt1	-2.0419	3.85845e-06	0.000103486
Sfr1	-1.12662	3.88945e-06	0.000104139
Nmb	1.69416	3.94401e-06	0.00010542
Efs	1.75705	3.9533e-06	0.000105488
Ppil4	-1.22764	4.0134e-06	0.00010691
Mterf3	-2.296	4.0301e-06	0.000107173
Gm36551	-1.6208	4.09626e-06	0.000108748
Trim75	-5.84075	4.10688e-06	0.000108846
Zmynd11	1.10019	4.25991e-06	0.000112712
Banp	1.27964	4.28266e-06	0.000113123
Cx3cl1	1.43036	4.3333e-06	0.000114268
Pank1	2.3046	4.35224e-06	0.000114383
Tm9sf2	-1.11808	4.35009e-06	0.000114383
Gsr	-1.23647	4.40588e-06	0.000115599
Avpr1a	2.61486	4.49666e-06	0.000117784
Fcna	1.53707	4.56727e-06	0.000119434
Gmfg	-1.26222	4.58806e-06	0.000119778
Irs4	-7.76221	4.61369e-06	0.000120247
Rreb1	1.19563	4.7455e-06	0.000123478
Fgf2	2.54777	4.75752e-06	0.000123585
Zdhhc14	1.37794	4.76944e-06	0.00012369
Arrb2	-1.40834	4.80585e-06	0.000124429
Ndrg1	1.10782	4.81952e-06	0.000124577
Hat1	-1.35737	4.86439e-06	0.00012553
Ankrd50	1.27739	4.92253e-06	0.000126822
Syvn1	1.18565	5.01834e-06	0.000129078
Enpp6	1.33782	5.06611e-06	0.000129881
Tbcel	1.13816	5.0645e-06	0.000129881
2610001J05Rik	-1.29461	5.18176e-06	0.000132629
Csrnp1	1.05514	5.20475e-06	0.000132976
Lias	-1.4366	5.21224e-06	0.000132976
Dtl	-1.55886	5.31527e-06	0.000134946
Gas2l1	1.28165	5.30216e-06	0.000134946
Met	-1.52455	5.30975e-06	0.000134946
Senp6	-1.32643	5.36799e-06	0.000136064
Flt1	1.30637	5.41314e-06	0.000136987
Map2k3	1.26486	5.42409e-06	0.000137043
Marcksl1	-1.3341	5.53001e-06	0.000139495
Twsg1	1.30651	5.57743e-06	0.000140465
Tead3	1.51105	5.59725e-06	0.000140513
Ulbp1	-1.93887	5.59721e-06	0.000140513
1810011H11Rik	-1.93158	5.64571e-06	0.000141504
Csnk2a2	-1.30288	5.82761e-06	0.000145401
Dusp11	-1.21354	5.81965e-06	0.000145401
Prdm5	1.84986	5.82901e-06	0.000145401
Rnf123	1.2533	6.02845e-06	0.000150005
Rnf130	-1.25221	6.03271e-06	0.000150005
Tg	1.60881	6.27388e-06	0.000155755
4930518P08Rik	-5.73954	6.34539e-06	0.000157282
Ccr1	-1.34468	6.35846e-06	0.000157357
Myo1d	1.27609	6.42417e-06	0.000158733
Stfa3	-1.92612	6.673e-06	0.000164622
Vmn1r-ps79	-2.94284	6.69763e-06	0.00016497
Mbip	-1.7746	6.73354e-06	0.000165594
Ahdc1	1.50658	6.88322e-06	0.000169011
Sp140	-1.53236	6.95187e-06	0.000170429
Fgfr1	1.51668	7.04372e-06	0.000172412
Angel2	-1.22881	7.11416e-06	0.000173865
C1qtnf6	1.91704	7.15387e-06	0.000174563
Lsp1	-1.16454	7.16601e-06	0.000174588
Gm20594	-1.26789	7.21418e-06	0.00017543
Zdhhc8	1.43009	7.22294e-06	0.00017543
Reg4	2.12784	7.31736e-06	0.000177449
Tanc2	1.23255	7.33496e-06	0.000177601
Gcn1l1	1.34306	7.3491e-06	0.000177669
3830432H09Rik	3.08814	7.8125e-06	0.000188292
Sdc1	1.15056	7.80791e-06	0.000188292
Bcap29	-1.30612	8.08668e-06	0.000194601
Etf1	-1.12746	8.11765e-06	0.000195047
LOC108168323	-5.0967	8.13224e-06	0.000195099
Hdgfrp3	1.54688	8.16068e-06	0.000195483
Stxbp1	1.33862	8.24687e-06	0.000197246
Tmed5	-1.32244	8.29406e-06	0.000198073
Irgm1	-1.26772	8.32718e-06	0.000198562
Riok3	-1.17849	8.41321e-06	0.000200308
Lrrc1	1.57548	8.69571e-06	0.000206721
Irf2bp1	1.69525	8.71036e-06	0.000206756
Dpep2	-1.32875	8.74916e-06	0.000207363
Nlrc4	-2.54774	8.80627e-06	0.000208402
Mavs	1.34496	8.82653e-06	0.000208567
Col4a2	1.20597	8.88719e-06	0.000209684
Creb3l2	1.35889	9.14377e-06	0.000215414
Sbf1	1.14903	9.19791e-06	0.000216365
Sema7a	1.22085	9.43733e-06	0.000221664
Chst15	1.22145	9.45944e-06	0.000221852
Ntng2	-1.30336	9.47565e-06	0.0002219
Mad2l1	-1.21827	9.59318e-06	0.000224317
Myot	-3.87501	9.62554e-06	0.000224739
Mcfd2	1.20491	9.66458e-06	0.000225315
Grik2	2.46168	9.78709e-06	0.000227723
Ptp4a3	1.16774	9.79686e-06	0.000227723
Itga8	1.8365	1.01168e-05	0.000234812
Btf3l4	-1.13527	1.02066e-05	0.000236547
Itm2c	1.13907	1.03168e-05	0.000238748
Klf12	1.92828	1.05923e-05	0.000244618
Samd4	1.44956	1.06017e-05	0.000244618
Mrc2	1.56764	1.06328e-05	0.000244977
Ubqln2	-1.46663	1.07001e-05	0.000246165
Ube2l6	1.27429	1.07675e-05	0.000247354
9930021J03Rik	-1.3258	1.1009e-05	0.000252532
Cdk8	1.17079	1.11161e-05	0.000254617
Gmps	-1.16997	1.13139e-05	0.000258768
Zwilch	-1.60323	1.13357e-05	0.00025889
Runx1	1.09773	1.13838e-05	0.00025961
Evl	1.18333	1.16064e-05	0.000264302
Rdh5	1.68687	1.17755e-05	0.000267764
Arhgdib	-1.34509	1.19041e-05	0.000269906
Csad	1.57706	1.1887e-05	0.000269906
Abi2	1.30199	1.24084e-05	0.000280936
Megf8	1.8124	1.27091e-05	0.000287327
LOC105244124	-6.78657	1.27663e-05	0.000288206
Slfn2	-1.48806	1.3074e-05	0.000294728
F8	1.59039	1.31795e-05	0.000296681
Cxcl1	-1.10108	1.32452e-05	0.000297307
Glipr1	-1.48045	1.32399e-05	0.000297307
Gfpt2	1.3565	1.33864e-05	0.000300046
Tm4sf20	-7.57817	1.34695e-05	0.000301479
Chpf	1.97103	1.35587e-05	0.000303042
Cmya5	-2.71272	1.36139e-05	0.000303844
Mid2	1.45183	1.39234e-05	0.00031031
Cpox	1.30367	1.4083e-05	0.000313422
Ehbp1	1.72503	1.41747e-05	0.000315016
Slc43a1	1.11267	1.42714e-05	0.000316716
Map3k6	1.58245	1.43086e-05	0.000317093
Ndufc2	-1.1714	1.50924e-05	0.000333992
Acadl	-1.1541	1.54987e-05	0.0003425
Mmp14	1.24688	1.5618e-05	0.00034465
Atp8b2	1.10071	1.58632e-05	0.000349154
Gm35116	-5.00511	1.58888e-05	0.000349154
Slc22a23	1.70015	1.58669e-05	0.000349154
Slit3	1.43128	1.59256e-05	0.000349473
Rsbn1l	-1.31088	1.60084e-05	0.000350338
Tom1l2	1.40211	1.60097e-05	0.000350338
Smad7	1.33441	1.60429e-05	0.000350576
Pmp22	1.20088	1.61574e-05	0.000352586
Lrrc40	-1.78784	1.62601e-05	0.000354334
Ica1	-1.30798	1.63154e-05	0.000355047
Fam83g	2.02718	1.65683e-05	0.0003593
Gk	-1.50158	1.65528e-05	0.0003593
Rab11a	-1.08235	1.65796e-05	0.0003593
Fam122a	-1.53626	1.69565e-05	0.000366961
Per1	1.40059	1.71103e-05	0.00036978
Lmo2	1.21974	1.72385e-05	0.000372039
Hif1a	-1.12097	1.73808e-05	0.00037408
Shoc2	-1.23032	1.73707e-05	0.00037408
Unc119b	1.12139	1.74056e-05	0.000374101
Crls1	-1.59837	1.79721e-05	0.000385333
Pkd1	1.79151	1.79773e-05	0.000385333
Dnaja4	1.17939	1.80458e-05	0.000385964
Hid1	1.66208	1.80559e-05	0.000385964
Stag2	-1.17302	1.81412e-05	0.000387258
Psmc6	-1.20292	1.82311e-05	0.000388648
LOC108168914	-5.14331	1.8549e-05	0.00039489
Gtf2b	-1.13561	1.87881e-05	0.000399438
Ldlrad4	1.44399	1.91125e-05	0.000405785
Col13a1	1.67703	1.92996e-05	0.000409205
Lnpep	-1.37457	1.94241e-05	0.000411288
Erf	1.16717	1.97267e-05	0.000417133
Zfp36l2	1.03171	1.98248e-05	0.000418643
Ace	1.52634	2.0184e-05	0.000425655
Gm4123	1.64694	2.02211e-05	0.000425864
Smim19	-1.59954	2.08573e-05	0.000438673
Gm31814	-2.13454	2.0989e-05	0.000440298
Timp2	1.21005	2.09906e-05	0.000440298
Tubb3	1.94242	2.12273e-05	0.000444669
Mapre3	1.50731	2.13406e-05	0.000446446
Arl14ep	-1.72585	2.14653e-05	0.000448064
Cetn3	-1.07872	2.14751e-05	0.000448064
Slc35e4	1.5742	2.16525e-05	0.000451165
Dlc1	1.32616	2.1939e-05	0.000456528
Cab39l	-1.22605	2.22142e-05	0.000461643
Cd36	-1.03854	2.25528e-05	0.000468061
Pcdh7	1.60338	2.33391e-05	0.000483739
Plxnb2	1.18773	2.34195e-05	0.000484766
Ipo13	1.19961	2.38488e-05	0.000492352
Mfsd7a	-1.58844	2.3848e-05	0.000492352
Aak1	1.11834	2.40244e-05	0.00049523
Sh3pxd2b	1.51146	2.40513e-05	0.00049523
Lamb2	1.37044	2.43203e-05	0.000500112
Map3k8	-1.28939	2.44447e-05	0.000501357
Nop16	1.15733	2.44217e-05	0.000501357
Pja1	1.18456	2.48717e-05	0.000509448
Olfr1052	-3.33411	2.52979e-05	0.000517502
C1qtnf1	1.36979	2.53464e-05	0.000517819
Il23a	-2.65624	2.58436e-05	0.00052729
Actr3	-1.03308	2.59917e-05	0.0005291
Cenpk	-1.60367	2.59998e-05	0.0005291
Bri3	-3.78642	2.65986e-05	0.000539372
Egr1	1.23332	2.65474e-05	0.000539372
Gna12	1.38055	2.66076e-05	0.000539372
Cap1	-1.17016	2.68683e-05	0.000543952
Stt3b	-1.03036	2.71947e-05	0.000549852
Ypel2	1.32238	2.75077e-05	0.000555464
Ncs1	1.62464	2.78905e-05	0.00056247
Chst7	1.90995	2.81575e-05	0.000565737
Rfx2	1.39519	2.81606e-05	0.000565737
Tmcc1	-1.23011	2.81222e-05	0.000565737
6530402F18Rik	-1.37981	2.88019e-05	0.000576542
Bcl2l1	1.03111	2.87483e-05	0.000576542
Kcne4	1.47177	2.88087e-05	0.000576542
Lrch3	0.979105	2.88759e-05	0.000577151
Fkbp3	-1.1531	2.91995e-05	0.000582875
Il16	-1.26228	2.9237e-05	0.000582883
Diaph2	-1.15662	3.00619e-05	0.000598567
Mthfd2l	1.44708	3.02378e-05	0.000601306
Srgn	-1.41135	3.03185e-05	0.000602149
Dtx3l	-1.3619	3.06105e-05	0.000607179
Rhd	1.20329	3.19723e-05	0.000633391
2610307P16Rik	1.58166	3.21396e-05	0.000635473
Fbxo42	1.11015	3.21584e-05	0.000635473
Bclaf1	-1.17542	3.23256e-05	0.000637172
Slfn9	-1.77588	3.2285e-05	0.000637172
Kazald1	1.51231	3.26773e-05	0.000643295
Mtm1	-1.3435	3.28376e-05	0.000645642
Nrp2	0.998601	3.33975e-05	0.000655828
Cd9	1.00372	3.37585e-05	0.000662089
U90926	-6.53849	3.43042e-05	0.000671951
Slc37a3	1.57776	3.43587e-05	0.000672179
Wisp1	1.41339	3.45904e-05	0.00067587
Slc2a1	1.04748	3.46926e-05	0.000677023
Eml1	1.25122	3.49402e-05	0.000681008
Rfc1	-1.13852	3.50571e-05	0.000682303
Shcbp1	-1.27305	3.50936e-05	0.000682303
Inafm1	1.61282	3.51659e-05	0.000682862
Fcgrt	1.10856	3.52918e-05	0.00068446
Grwd1	1.32345	3.54764e-05	0.00068694
Ssr3	-1.02998	3.55072e-05	0.00068694
Epb41l2	1.02647	3.58756e-05	0.000693212
Rerg	1.36804	3.60777e-05	0.00069626
Slc28a2	-1.19209	3.65132e-05	0.0007038
Hdac2	-1.04017	3.68315e-05	0.000709063
Magoh	-1.08285	3.73747e-05	0.000718639
Tyk2	-1.30489	3.81848e-05	0.000733317
Ryr1	-3.79261	3.85193e-05	0.000738736
Slc9c1	-6.5159	3.85612e-05	0.000738736
Scn4b	2.11684	3.91875e-05	0.000749819
Ccl9	-1.37477	3.93439e-05	0.000751895
Tiam2	1.55307	3.962e-05	0.000756251
Adamts4	1.08112	4.03497e-05	0.000769243
5430427O19Rik	-1.61646	4.0597e-05	0.000770805
LOC102639013	-6.60188	4.05708e-05	0.000770805
Ptpn6	-1.19912	4.06282e-05	0.000770805
Zfp423	1.49361	4.05209e-05	0.000770805
Rtp4	-1.14056	4.11847e-05	0.000779479
Ttll12	1.55258	4.11514e-05	0.000779479
Trpm7	-1.1329	4.13643e-05	0.000781934
Aplp2	1.03988	4.15643e-05	0.000784074
Sh3bgrl3	-1.07356	4.15774e-05	0.000784074
Dmwd	1.89439	4.17855e-05	0.000786598
Setx	-1.13037	4.18115e-05	0.000786598
Inpp4a	1.12884	4.20748e-05	0.000790604
Timp3	1.15646	4.30493e-05	0.000807947
Rab34	1.51314	4.31316e-05	0.000808525
Magohb	-1.30452	4.34767e-05	0.000814021
Fosb	1.3348	4.35561e-05	0.000814536
Spaca6	1.20531	4.38417e-05	0.0008189
Krit1	-1.3252	4.39041e-05	0.000819091
Rgs3	1.74352	4.42138e-05	0.000823863
Ssh1	1.10214	4.42649e-05	0.000823863
Acsl1	-1.04605	4.453e-05	0.000827815
Gm1045	4.79925	4.48137e-05	0.000830138
Ormdl3	1.31259	4.47968e-05	0.000830138
Rab26os	1.16944	4.47245e-05	0.000830138
Abcb10	1.01285	4.49803e-05	0.000832241
Upf3b	-1.24719	4.50786e-05	0.000833077
Hs6st1	1.09094	4.5626e-05	0.000842203
Trem3	-1.16784	4.58634e-05	0.000845589
Rundc1	1.40353	4.60196e-05	0.000847474
Ushbp1	1.52041	4.61281e-05	0.000848475
Chic1	1.98941	4.63656e-05	0.000851846
Adssl1	-1.40249	4.6631e-05	0.00085572
Inppl1	1.31734	4.69444e-05	0.000860464
C1galt1	-1.37558	4.72747e-05	0.000865507
Mdga1	1.50349	4.73718e-05	0.000866274
Camta1	1.04677	4.74845e-05	0.000867325
Nhsl2	-1.56329	4.77415e-05	0.000869994
Txndc11	1.10097	4.77086e-05	0.000869994
Chsy3	1.81705	4.85605e-05	0.000883891
Gm5176	1.7017	4.88244e-05	0.000887666
Cftr	-3.33931	4.93047e-05	0.00089536
Bicd2	1.03562	4.95885e-05	0.000898702
Plk4	-1.17907	4.96033e-05	0.000898702
4933417E11Rik	-7.28483	5.01554e-05	0.000907111
Col1a2	1.28128	5.02409e-05	0.000907111
Psma1	-1.18519	5.02154e-05	0.000907111
B4galnt3	2.58236	5.12434e-05	0.000923088
Cep57	-1.09042	5.12387e-05	0.000923088
Paics	-1.02526	5.14436e-05	0.00092563
Nbea	1.55901	5.15927e-05	0.000927249
Eef1d	1.04068	5.19517e-05	0.000931972
Pcsk5	1.52849	5.20045e-05	0.000931972
Pnpla2	0.991561	5.20336e-05	0.000931972
Tank	-1.17803	5.22203e-05	0.000934249
Rab8a	-1.05479	5.25785e-05	0.000939586
Aldoa	-0.99221	5.2665e-05	0.000940062
Arg1	6.43916	5.36218e-05	0.000956053
Myo1b	1.21506	5.39789e-05	0.000961326
Pydc4	-1.60071	5.46086e-05	0.000971439
Hmbs	0.936404	5.48577e-05	0.000973663
Tango6	1.48114	5.48486e-05	0.000973663
1700096K18Rik	-3.91712	5.65832e-05	0.00100129
Med13l	1.05707	5.67125e-05	0.00100129
Prkaa1	-1.19725	5.6625e-05	0.00100129
Slfn10-ps	-1.55604	5.67336e-05	0.00100129
Tlcd2	1.1289	5.65936e-05	0.00100129
P3h3	1.60478	5.69088e-05	0.00100326
Kdr	1.30665	5.72837e-05	0.00100873
Stau1	1.0351	5.78002e-05	0.00101669
Pgam2	-3.44107	5.82589e-05	0.00102246
Sox9	1.97745	5.82439e-05	0.00102246
Prdm2	1.10922	5.83918e-05	0.00102365
4921536K21Rik	1.79816	5.90982e-05	0.00103436
Dock10	-1.1995	5.91346e-05	0.00103436
Serpina3f	-1.31496	6.09155e-05	0.00106433
Fcho1	1.07806	6.13945e-05	0.0010715
Pak4	1.1816	6.2186e-05	0.00108291
Prr5l	1.57583	6.21175e-05	0.00108291
Slc12a7	1.34836	6.30654e-05	0.001097
Rere	1.22106	6.38303e-05	0.00110908
Map4k5	1.07437	6.41692e-05	0.00111373
Kctd19	-3.95717	6.45555e-05	0.0011192
G6pdx	-0.961625	6.58333e-05	0.00114009
Rab3il1	1.20062	6.67305e-05	0.00115423
Slc25a39	0.980676	6.6797e-05	0.00115423
Jag1	1.06874	6.72548e-05	0.00116087
Ifih1	-1.20686	7.00008e-05	0.00120644
Reln	1.2339	7.00487e-05	0.00120644
Capza2	-1.19643	7.04423e-05	0.00121189
Kdm5b	1.02685	7.07079e-05	0.00121512
Farp2	1.27368	7.12335e-05	0.00122257
Plod1	1.23025	7.12968e-05	0.00122257
Ddx52	-1.17243	7.14284e-05	0.00122349
Smpdl3a	-0.955145	7.23029e-05	0.00123711
Il1b	-1.22187	7.30971e-05	0.00124934
Adamts14	1.70244	7.34288e-05	0.00125265
Vps26a	-1.04919	7.34502e-05	0.00125265
Plpp3	0.964671	7.39767e-05	0.00125889
Saa3	-4.05899	7.39279e-05	0.00125889
Olfr652	-3.40637	7.43642e-05	0.00126411
Zfp608	-1.15699	7.53653e-05	0.00127974
Kcna6	4.87054	7.58968e-05	0.00128737
Adgrf5	0.991971	7.6492e-05	0.00129607
Gpx7	1.56649	7.7152e-05	0.00130584
Fam133b	-1.12563	7.76053e-05	0.00131014
Nid2	1.64289	7.7618e-05	0.00131014
Ptprs	1.21049	7.76564e-05	0.00131014
Mafk	0.963162	7.85173e-05	0.0013204
Mill2	1.95682	7.84091e-05	0.0013204
Smc4	-1.22311	7.85171e-05	0.0013204
Kcnn4	1.03846	7.92286e-05	0.00133094
Cln5	-1.19014	7.96772e-05	0.00133704
Herc6	-1.97103	8.04233e-05	0.00134812
Spdl1	-1.36116	8.08154e-05	0.00135325
Aoc1	-7.17211	8.16452e-05	0.00136569
Cd53	-1.25393	8.21929e-05	0.00136901
Chmp5	-1.16099	8.19503e-05	0.00136901
Gtpbp6	1.39116	8.21417e-05	0.00136901
Slc25a24	-1.10697	8.20277e-05	0.00136901
Fam129b	1.02674	8.31163e-05	0.00138292
H2-Eb1	0.974776	8.54291e-05	0.00141785
Hus1b	-2.48783	8.54865e-05	0.00141785
Zbtb4	1.34071	8.53683e-05	0.00141785
Ptprf	1.27846	8.60987e-05	0.00142649
Fn3k	1.70469	8.62647e-05	0.00142774
Adamts17	1.70865	8.65243e-05	0.00142902
Trim47	1.61212	8.64888e-05	0.00142902
Kif11	-1.18161	8.6865e-05	0.00143314
Gm3233	-2.43841	8.70837e-05	0.00143373
Tmem214	1.09155	8.70526e-05	0.00143373
Mmp19	1.06477	8.72519e-05	0.00143499
Ddx1	-1.21093	8.7379e-05	0.00143558
Adcy4	1.33239	8.78498e-05	0.00144154
Cep83os	-1.65184	8.79254e-05	0.00144154
Arhgap29	1.16973	8.82245e-05	0.00144493
Fam228b	-1.59888	8.93882e-05	0.00146094
Pik3r5	-1.14424	8.9353e-05	0.00146094
Bysl	1.13704	8.97577e-05	0.00146545
Gtf2h1	-1.0294	9.01689e-05	0.00147063
Igdcc4	3.58065	9.05217e-05	0.00147486
Osm	1.19652	9.07046e-05	0.0014763
Rnpep	-1.16542	9.08579e-05	0.00147726
Rab32	-1.18672	9.14751e-05	0.00148576
Zfp131	-1.14767	9.15825e-05	0.00148597
Tmed8	1.33928	9.38152e-05	0.00152062
Tagln2	-1.29792	9.40798e-05	0.00152334
Dhx36	-1.03201	9.42954e-05	0.00152525
Kdm4b	1.14585	9.44615e-05	0.00152637
Ndufb5	-0.983558	9.45627e-05	0.00152643
Tnfrsf26	-1.49189	9.60329e-05	0.00154857
Dcun1d4	1.14174	9.72174e-05	0.00156606
Snx15	1.1213	9.91226e-05	0.00159511
Tmem128	-1.06071	9.92528e-05	0.00159557
Eif2a	-1.01653	9.98283e-05	0.00160154
Vgll4	1.07959	9.97464e-05	0.00160154
Mex3d	1.40911	9.99635e-05	0.00160207
Trim23	-1.43422	0.000100131	0.00160312
C2cd2l	1.07619	0.000101078	0.0016163
Tmtc2	1.38068	0.000101161	0.0016163
Fbp1	-1.97103	0.000102715	0.00163947
Hectd2	1.50156	0.000103169	0.00164504
Mrpl13	-1.32591	0.000103403	0.00164709
Ppfibp1	1.07457	0.000104082	0.00165624
Cyyr1	1.40568	0.000104746	0.00166175
Elk3	1.09328	0.000104603	0.00166175
Lcp1	-1.17238	0.000104643	0.00166175
Kiz	-1.2574	0.000105702	0.00167353
Wdfy3	1.06345	0.000105624	0.00167353
Shox2	1.34579	0.00010603	0.00167703
Cd177	-0.962788	0.00010635	0.00168039
Fam168b	0.932382	0.000106554	0.00168193
Eif1ax	-1.05488	0.000106736	0.00168311
Chmp7	1.09121	0.000107129	0.0016876
Acpp	-1.45728	0.000107647	0.00169407
Slco4c1	-1.5618	0.000108274	0.00170222
Ell	1.06193	0.000108888	0.00170897
Tcf4	0.965925	0.000108981	0.00170897
Usp25	-0.977454	0.00010903	0.00170897
Tspan4	1.17998	0.000109699	0.00171775
Lig1	-1.10294	0.000110526	0.00172725
Ncf4	-1.1355	0.000110456	0.00172725
Abtb2	1.06399	0.000111012	0.00173311
Sfmbt2	1.76591	0.00011137	0.00173697
Kctd12b	1.50115	0.000111627	0.00173926
Disp1	-1.60762	0.000112455	0.00175041
Vrk2	-1.24193	0.00011427	0.0017769
Fermt3	-1.0107	0.000114476	0.0017774
Ssb	-1.00921	0.000114528	0.0017774
Cldnd1	0.936316	0.00011523	0.00178652
Lmbr1	1.37122	0.000115795	0.0017935
Pik3ap1	-1.21429	0.000116157	0.00179733
Arhgef3	-1.40689	0.000116483	0.0017995
Ets1	0.922982	0.000116526	0.0017995
Etaa1	-1.35873	0.000117719	0.00181445
Irx5	1.2902	0.000117725	0.00181445
Tyms	-1.10316	0.000117904	0.00181541
Rsbn1	-1.24826	0.000119228	0.00183401
Slfn8	-1.44819	0.000119718	0.00183974
Cttn	1.14211	0.000119922	0.00184107
Nus1	0.932475	0.000120415	0.00184683
Psme3	0.922623	0.000122093	0.00187074
Gm17296	1.42308	0.000124	0.00189441
Lgals9	-1.00985	0.000123784	0.00189441
Nrbp2	1.3977	0.000123969	0.00189441
Ehf	-1.83936	0.000124582	0.00190145
Tmem245	1.28415	0.000125303	0.0019106
Daam2	1.51125	0.000125965	0.00191882
Atp11b	-1.01947	0.000126876	0.00193082
Lrrfip2	-1.02368	0.000128501	0.00195366
Gm13154	-5.40021	0.000129464	0.0019664
Mdk	1.09221	0.000130109	0.00197047
Tnfrsf10b	1.01085	0.000129916	0.00197047
Zbtb8os	-1.29893	0.000130047	0.00197047
Has2	2.39942	0.000130593	0.0019759
Crabp2	2.50602	0.000131786	0.00199202
Cd300lf	-1.19346	0.000133225	0.00200991
Pglyrp1	-1.03646	0.000133154	0.00200991
Hspa4	-0.954392	0.000135157	0.00203709
Mbd6	-1.81856	0.000135582	0.00204153
Adgrg1	1.06619	0.000136672	0.00205217
Dnase1	1.60404	0.00013668	0.00205217
Rragc	-1.08068	0.000136521	0.00205217
Cnnm4	1.38319	0.000137298	0.00205869
Ube2d3	-1.05064	0.000137377	0.00205869
Palld	0.988529	0.000138412	0.00207222
Serpinb8	-1.34149	0.000139568	0.00208753
Hivep3	1.1754	0.000140817	0.00210421
Srgap3	1.23434	0.000141036	0.00210548
Htatsf1	-1.10123	0.000141225	0.00210629
Efcab8	3.57605	0.000142165	0.0021183
Enah	1.19216	0.000142583	0.00212252
Dennd3	1.00697	0.000142793	0.00212363
Ppp1r27	1.74075	0.000143591	0.00213347
Cops2	-1.05426	0.000143869	0.00213558
Lsm3	-0.988362	0.00014522	0.00215359
Clca3a1	-1.61668	0.00014547	0.00215526
Vwa1	2.50867	0.000146262	0.00216496
Pxk	-0.916227	0.000147354	0.00217907
Cryzl1	-1.30989	0.000148079	0.00218772
Adcy9	1.28653	0.000148735	0.00219535
Adss	-0.992261	0.000151401	0.00223113
Dab2	0.918733	0.000151444	0.00223113
Slc41a1	1.12148	0.000152349	0.00224235
Zfp236	1.22203	0.000152534	0.00224298
Prm3	-2.86651	0.000152767	0.00224431
Lrp5	1.14211	0.000154144	0.00226242
Itpkb	0.92146	0.000155979	0.0022872
Adamts18	2.01008	0.000157434	0.00230638
Fcnb	-1.18832	0.000157614	0.00230686
Med21	-1.19815	0.00015797	0.00230777
Setdb2	-1.19851	0.000157895	0.00230777
Mmp15	1.57834	0.0001584	0.0023119
Arhgap11a	-1.07249	0.000159551	0.00232654
Sass6	-1.31822	0.000159759	0.00232741
Asns	-1.19386	0.000162184	0.00236055
Akap7	0.945891	0.000163216	0.00237336
Zfp574	1.25702	0.000163565	0.00237623
Smarca2	-1.18157	0.000163858	0.00237829
Setd1b	1.00981	0.000164482	0.00238514
Uvrag	-1.02695	0.00016549	0.00239754
Rnf125	-1.05131	0.000166099	0.00240415
Ebi3	-1.31532	0.000166914	0.00241371
Mrto4	0.990922	0.000168919	0.00244046
LOC102632465	1.89413	0.000169425	0.00244436
Ly75	-1.18085	0.0001695	0.00244436
Vstm2a	-6.97003	0.000170435	0.00245557
4833439L19Rik	0.948583	0.000170887	0.00245983
Tex264	0.99076	0.000171852	0.00247145
Tmem87b	-1.22004	0.000172491	0.00247837
Ptprc	-1.08549	0.000174335	0.00250258
Ptger2	-1.51956	0.000177789	0.00254982
Taf2	-1.18984	0.000178516	0.00255792
Anks3	1.40175	0.000178891	0.00255861
Snrpb2	-1.04631	0.000178838	0.00255861
Tnks1bp1	1.69042	0.000179894	0.00256961
Zmpste24	-0.989935	0.000179988	0.00256961
Npy1r	-2.79942	0.000180524	0.00257492
Bmt2	-1.45267	0.00018199	0.00259164
Morc3	-0.998691	0.000182026	0.00259164
Nbn	-1.10954	0.000182458	0.00259543
Fopnl	-1.13816	0.000183409	0.00260465
Oca2	-3.30627	0.000183438	0.00260465
Dchs1	1.41064	0.000184216	0.00261334
Dusp1	0.992866	0.000185928	0.00263286
Foxo4	1.1719	0.00018585	0.00263286
Tmem9	1.32467	0.000188488	0.00266671
Mynn	-1.26361	0.000189114	0.00267315
P4ha1	1.01072	0.000189487	0.00267602
Mfsd14b	-1.11405	0.000192003	0.0027091
5031439G07Rik	0.956715	0.000192933	0.00271247
Gen1	-1.60734	0.000192837	0.00271247
N4bp1	-1.23074	0.000192887	0.00271247
Sptbn2	2.74055	0.000192837	0.00271247
Fam78a	1.31972	0.000193895	0.00272034
Olfr1019	-3.44236	0.000193845	0.00272034
Tma16	-1.17092	0.000194013	0.00272034
Epas1	0.934988	0.000194346	0.00272257
Sh3kbp1	-0.89822	0.00019463	0.00272412
Ppip5k1	1.29605	0.000195544	0.00273448
Olfr1475	-3.90175	0.00019573	0.00273464
Pigq	1.0009	0.000197972	0.00276351
Fbxl18	1.27516	0.000201742	0.00281363
B430319G15Rik	-2.6031	0.000203697	0.00283708
Epha1	1.40799	0.000204021	0.00283708
Rac2	-0.955432	0.000203887	0.00283708
Slc9a3r2	1.42188	0.000204147	0.00283708
Dvl2	1.12665	0.000205288	0.00285021
Gas7	-1.21178	0.000205455	0.00285021
Sema4c	1.13677	0.00020565	0.0028504
Rab7b	1.80837	0.000205841	0.00285052
LOC108168871	-5.39894	0.000206188	0.00285282
Lrp4	1.24314	0.000207126	0.00286327
Slc35g1	1.41833	0.000209172	0.00288806
Sqrdl	-1.07728	0.000209287	0.00288806
Baz1a	-0.964932	0.000209961	0.0028948
Dynll1	0.896893	0.000210642	0.0028991
Pyhin1	-1.26205	0.000210608	0.0028991
Zfp526	1.13536	0.000212272	0.00291897
Igll1	1.29966	0.0002133	0.00293054
C3	-1.04904	0.000214102	0.00293898
Agap1	1.16635	0.000214915	0.00294187
Dusp7	1.14638	0.00021481	0.00294187
Kbtbd7	-1.11971	0.000215062	0.00294187
LOC106740	-1.56694	0.000215017	0.00294187
Adora2b	-2.39805	0.000215565	0.00294362
Pea15a	0.941593	0.000215537	0.00294362
Col24a1	1.57196	0.000217335	0.00296521
Nnmt	1.46071	0.00021787	0.00296734
Ptpn21	1.40777	0.000217744	0.00296734
Dennd2c	1.44675	0.000218439	0.00297251
Dmc1	-1.95346	0.000219053	0.00297829
Fpr2	-1.62887	0.000219475	0.00298144
1300017J02Rik	1.06232	0.000220803	0.00299688
Caap1	-1.17381	0.000221919	0.00300943
Tet2	-1.10235	0.000224021	0.00303531
Olfr819	-4.78919	0.000224462	0.00303866
Otud1	0.93656	0.000224982	0.00304308
Srsf7	0.910107	0.000225899	0.00305284
Ube2o	1.03539	0.000226779	0.0030621
Bambi-ps1	-1.56938	0.00022726	0.00306596
Rxra	0.956623	0.000228283	0.00307712
Tcf7l2	1.46585	0.00022865	0.00307941
A730049H05Rik	1.39244	0.000229065	0.0030815
Cntln	-1.18978	0.000229198	0.0030815
Wnt7b	2.12335	0.000229549	0.00308359
Adam10	0.884641	0.000230145	0.0030863
Gpc4	2.10405	0.000230023	0.0030863
Fbxo21	1.15844	0.000230464	0.00308795
Ccdc117	0.989918	0.00023174	0.00310239
Uba7	1.09023	0.000232871	0.00311487
Wdhd1	-1.17368	0.000233298	0.00311793
Tnip1	-1.13043	0.000233509	0.00311808
Rpa2	-1.03085	0.000233925	0.00312099
Mospd2	-1.0418	0.000234131	0.00312109
Olfr135	-6.91621	0.000236681	0.0031524
Tctex1d2	-1.3705	0.000236957	0.00315339
Fam174a	-1.53879	0.000237446	0.00315723
Derl2	-1.03996	0.000238728	0.00317159
Chit1	-1.92652	0.000239213	0.00317535
Tgfb3	1.15121	0.000239857	0.0031812
Dennd2d	-1.29206	0.000240422	0.003186
Dclk1	1.76664	0.000240642	0.00318622
Cd101	1.31963	0.000242129	0.00320321
Dr1	-1.06724	0.000243562	0.00321945
Ddx51	1.29271	0.000244525	0.00322946
Cdadc1	-1.15941	0.000245321	0.00323725
Frrs1	-1.19699	0.000246273	0.00324707
Ankrd63	-2.80787	0.000247468	0.0032601
Glrx	-1.27567	0.000248483	0.00326688
Gprc5b	1.40883	0.00024849	0.00326688
Ptprm	0.993145	0.000248651	0.00326688
Stk3	1.19033	0.000248816	0.00326688
Tmem107	1.57101	0.000249299	0.00327048
Apip	-1.09189	0.000249766	0.00327388
Cox4i2	1.66231	0.000252463	0.00330647
Ccdc71l	-1.32402	0.000253828	0.00332156
Olfr441	-3.71284	0.000254754	0.00333091
Gdi2	-0.92209	0.000255631	0.00333959
Dach1	-1.14007	0.000257118	0.00335622
Vps54	-1.15339	0.000257546	0.00335901
Gjc3	5.20326	0.000258102	0.00336348
Adtrp	-1.64363	0.000258671	0.00336809
Epc2	-1.00339	0.000262747	0.00341832
Ddit4	1.07215	0.000263773	0.00342599
Klhl23	-2.06831	0.000263591	0.00342599
Tnfrsf1b	-1.27598	0.000264016	0.00342631
Lipc	1.3285	0.000270368	0.00350358
Oas1a	-1.22006	0.000270416	0.00350358
Ldb1	0.866264	0.00027095	0.0035076
Dmxl2	-1.79214	0.000271423	0.00351082
Arl3	1.00266	0.000273022	0.0035286
Bcat1	1.61927	0.000273804	0.00353578
Ccdc186	-1.14673	0.000274576	0.00354284
Jup	1.03556	0.000275558	0.0035526
Adam19	1.21538	0.000277568	0.00357264
Nucb2	-1.07497	0.000277352	0.00357264
Rogdi	-1.08808	0.000278434	0.00358085
C1d	-1.04705	0.000279024	0.00358256
Parp9	-0.981172	0.00027897	0.00358256
Metap1d	1.60195	0.000279831	0.00358998
Shc2	1.50174	0.000280419	0.00359459
Per2	1.25009	0.000281008	0.0035992
Ncapg	-1.00257	0.000281883	0.00360746
Bri3bp	-1.40981	0.000282222	0.00360885
Btbd3	1.48509	0.000284345	0.00363304
Nrarp	1.18698	0.000285165	0.00363961
Slc35a5	-1.0917	0.000285323	0.00363961
Sde2	0.948116	0.000286624	0.00365324
Erp27	-2.04623	0.00028731	0.00365901
Gdf10	1.79611	0.000289475	0.00368359
Agps	-0.911174	0.000290333	0.00369151
Psmf1	0.983586	0.000291342	0.00370134
Dvl1	1.19194	0.000291848	0.00370471
Gpr160	-1.36667	0.000292079	0.00370471
Cdk14	1.04748	0.000293666	0.00372183
Tex10	-1.11324	0.000295188	0.0037381
LOC108167964	-3.82732	0.000296157	0.00374735
Chmp2b	-1.20982	0.00029735	0.0037594
Mdn1	0.946709	0.000299115	0.00377867
Cd109	1.435	0.000299745	0.00378358
LOC108168707	1.89877	0.000300099	0.00378501
Gda	-0.915013	0.000302191	0.00380833
Lnp	-1.07199	0.00030404	0.00382856
Rarg	1.14525	0.000305942	0.00384942
Abcd2	-1.21718	0.000306959	0.00385913
Myo5a	-0.957459	0.00030826	0.00387237
Tnfrsf19	1.31631	0.000310682	0.00389968
Wdr76	-1.06852	0.000311784	0.00391039
Nfib	1.09704	0.000313267	0.00392584
Sephs2	-1.10399	0.000315306	0.00394824
Acbd5	-0.955396	0.000316708	0.00395659
Cbarp	1.40428	0.000316523	0.00395659
Slc8a3	1.59744	0.000316729	0.00395659
Edc4	0.943358	0.000317793	0.00396672
Bud31	-1.02526	0.00032013	0.00399272
Slc35a2	1.31559	0.000320647	0.00399282
Tmc6	0.952078	0.000320406	0.00399282
Bub1	-1.38075	0.000322157	0.00400845
Zmiz1	1.02703	0.000323794	0.00402561
Bpgm	0.945352	0.000325513	0.00404379
Gm22	1.48979	0.000327197	0.00406148
Gm15800	1.13631	0.000328554	0.00406867
Gtf3c1	0.965171	0.000328051	0.00406867
Kdm4a	1.00125	0.000328482	0.00406867
Atp2a2	0.850222	0.000330235	0.00408627
Slc4a11	2.12248	0.000330656	0.00408825
Knstrn	-1.07439	0.000331563	0.00409624
Ch25h	-1.77784	0.000332048	0.004099
9830107B12Rik	1.40587	0.000333044	0.00409959
Fam210b	1.05393	0.000333141	0.00409959
Rrs1	-1.21492	0.000332358	0.00409959
Tinagl1	0.939808	0.000333037	0.00409959
Dgat2	-1.17707	0.00033421	0.00410953
Hnrnph1	0.903855	0.000339186	0.00416745
Galc	-1.09127	0.00034079	0.00418388
Pls3	1.31075	0.000350847	0.00430398
Robo4	1.34893	0.000353947	0.00433533
Snd1	0.844924	0.000353955	0.00433533
Ccdc88b	-1.08721	0.000355799	0.00435452
S1pr3	1.09079	0.000357412	0.00436887
Ywhab	-0.905233	0.000357529	0.00436887
Oxct2b	1.65756	0.000359037	0.00438389
Afap1l2	1.51012	0.000363432	0.00443409
Stk39	1.16097	0.000364505	0.00444374
D930020B18Rik	2.95918	0.00037196	0.0045311
Daxx	-1.12104	0.000374865	0.00455587
Nudt4	-0.85614	0.000374826	0.00455587
Snx4	-0.884918	0.000374639	0.00455587
Gja1	0.913767	0.00037639	0.00457086
Irf8	0.931058	0.000377403	0.00457609
Itpr1	0.868284	0.000377231	0.00457609
A4galt	1.72506	0.000381936	0.00462034
Aoah	-1.26158	0.000381727	0.00462034
Camta2	1.12409	0.000381778	0.00462034
2900026A02Rik	1.00497	0.000382571	0.00462446
Cib2	-1.10454	0.000383557	0.00462924
Kdelr3	1.49952	0.000383297	0.00462924
Gkn3	4.76896	0.000385793	0.00464907
Plcg1	1.31336	0.000385541	0.00464907
4933431G14Rik	1.76664	0.000386493	0.00465393
Cep55	-1.11362	0.000387071	0.00465732
Adprm	-1.73897	0.000387489	0.00465877
Cxcl14	0.91897	0.000389024	0.00466396
Cyp26b1	1.68186	0.000389407	0.00466396
Hdac9	1.28719	0.000388878	0.00466396
Mcl1	-0.981	0.000388617	0.00466396
Slc39a14	1.15371	0.000389164	0.00466396
Trp53bp1	1.06008	0.000389814	0.00466527
E530011L22Rik	1.19496	0.000390592	0.00467102
Ppm1l	1.12602	0.000391023	0.00467262
Gadd45g	1.14934	0.000392974	0.00468879
Hsd11b1	-1.20429	0.000392967	0.00468879
Spint2	-1.21085	0.000393785	0.0046949
Tagap	-1.05531	0.000396691	0.00472596
1700009J07Rik	-4.31683	0.000398212	0.00474048
Olfr1406	-2.82334	0.000402194	0.00478425
Podn	2.05753	0.000404274	0.00480535
Nucb1	0.872404	0.000405293	0.00481381
D430020J02Rik	-1.34951	0.000408728	0.00485009
Sltm	-0.89244	0.000408966	0.00485009
Kcnj15	2.36312	0.000410302	0.00485859
Snca	0.883418	0.000410247	0.00485859
Emid1	1.24459	0.000413123	0.00488831
Olfr97	-2.97823	0.000415675	0.0049148
Jchain	-1.37756	0.00041618	0.00491707
Asah1	-0.919413	0.000416794	0.00492061
Zfp638	-1.09091	0.000421216	0.00496908
Alg12	-1.64928	0.000421803	0.00496944
Atg4d	1.08918	0.00042188	0.00496944
Rpl31-ps12	-2.82038	0.000423607	0.00498604
Icosl	-1.32819	0.00042506	0.0049994
Cypt3	-6.73141	0.000426677	0.00501465
Olfr303	-3.17544	0.00042934	0.00504218
Csf2ra	-0.972022	0.00042979	0.00504369
Tesk1	0.929497	0.000431294	0.00505755
Ednra	1.36553	0.000433171	0.00507576
Lair1	-1.22594	0.000433494	0.00507576
Npr3	2.19569	0.000435329	0.00509345
4930588K23Rik	-6.72796	0.000439001	0.00513258
Matn4	2.13163	0.000441066	0.00515119
Tlr13	-1.01684	0.000441249	0.00515119
Tnfaip6	0.997	0.000441728	0.00515294
Ube2g2	0.891383	0.000442714	0.00516061
Spp1	1.27557	0.000443399	0.00516476
Gm21936	-2.82002	0.000444322	0.00516699
Hdac7	1.17739	0.000444567	0.00516699
Trp53i13	1.0436	0.000444578	0.00516699
Pnkp	-1.05255	0.000445761	0.0051769
Nid1	0.981964	0.000447979	0.00519881
Crtap	1.29675	0.000450366	0.00522265
Ihh	3.29005	0.000450834	0.00522422
Cdk6	-0.920629	0.000451935	0.0052331
Tbx3	1.22472	0.000453662	0.00524923
Dalrd3	0.959637	0.00045447	0.00525336
Phf7	-1.39794	0.000454688	0.00525336
Neat1	0.848701	0.000455086	0.00525409
1700065J18Rik	-2.14472	0.000456997	0.00526919
Pcbp1	-0.962722	0.000457067	0.00526919
Ccnc	-1.28597	0.000459733	0.00529604
Nudt19	-1.04016	0.000460432	0.0053002
Klra2	-1.46033	0.000461581	0.00530953
Ppa1	0.873637	0.000463722	0.00533025
Flt3	-1.42982	0.000464524	0.00533299
Serpinb10	-1.28525	0.000464639	0.00533299
Fam101a	2.87615	0.00047045	0.00539573
Tpra1	0.973137	0.000471695	0.00540606
Arg2	-1.23565	0.000475564	0.00544643
Ephx1	0.975062	0.000476029	0.00544777
Mier2	1.34355	0.0004781	0.00546748
Kif23	-0.96468	0.000479322	0.00547747
Scaf8	-0.984311	0.000480306	0.00548472
Ifitm6	-0.963415	0.000481357	0.00548873
Pitpnm3	3.11582	0.000481038	0.00548873
Clec4a2	-0.87841	0.000484052	0.00551545
Olfr714	-3.09257	0.000485833	0.00553173
Pawr	-1.40078	0.000486238	0.00553233
Drd3	-2.87109	0.000489919	0.00557017
Olfr295	-2.85883	0.000495905	0.00563415
Apbb1ip	-0.954372	0.000498143	0.00565547
Gna11	1.05097	0.000502136	0.00569333
Pilrb1	-1.244	0.000502566	0.00569333
Pygl	-1.02917	0.000502207	0.00569333
Mxd4	0.945522	0.000505481	0.00572222
Ube2e2	1.41909	0.000506027	0.00572427
Plcl1	1.12751	0.000511337	0.00578017
Dsn1	-1.33907	0.000513902	0.00580499
Slc38a10	0.831311	0.000514533	0.00580793
Mgst2	-1.15186	0.000516155	0.00582205
Cacna2d3	1.86037	0.000519092	0.00585098
Tns1	1.05695	0.000519543	0.00585185
Arxes2	-2.41728	0.000519994	0.00585273
Ezr	-0.917948	0.000521211	0.00586222
Gm41724	1.79959	0.000522033	0.00586307
Mesp1	-6.67855	0.000521853	0.00586307
2310022B05Rik	1.10767	0.000523341	0.00587296
Ggh	-0.889693	0.000523663	0.00587296
Tmem132a	1.56101	0.000524314	0.00587606
Fam102a	1.24608	0.000527195	0.00590413
Cdc42	-0.869972	0.000528283	0.00591209
Fkbp7	1.43387	0.000529642	0.00592308
Zfp654	-1.09748	0.000530945	0.00593343
Clcf1	1.1172	0.000531567	0.00593615
Slc20a2	1.08551	0.000532859	0.00594634
Rnd3	-0.88396	0.000535784	0.00597474
Pabpc1	0.887198	0.000536618	0.00597978
Loxl4	1.95412	0.000546271	0.00608303
Disp2	1.80702	0.000548283	0.00609451
Flrt3	-2.39427	0.000547833	0.00609451
Taf5	-1.35149	0.000548467	0.00609451
Lamc1	0.999514	0.000552941	0.00613987
Col2a1	1.34074	0.000557122	0.00618193
Ccl12	-2.58053	0.000559084	0.00619494
Ltbp2	1.05362	0.000558976	0.00619494
Gtf3c3	-1.19583	0.00056164	0.00621886
Olfr1093	-2.66623	0.000562183	0.00622049
Galns	-1.09374	0.000575054	0.00635842
Akap9	-1.51129	0.000576898	0.00637432
Plek	-0.960316	0.000581656	0.00642236
Epb41	0.870447	0.000586095	0.00646228
Rhobtb1	1.68238	0.000586062	0.00646228
Zfp942	-1.63284	0.000586808	0.00646561
Cald1	0.930446	0.000588459	0.00647016
Gpr3	2.29097	0.000587653	0.00647016
Olfr1254	-3.11346	0.000588409	0.00647016
Cenpl	-1.21707	0.000589058	0.00647222
A730085K08Rik	-3.04619	0.000591489	0.00649437
Olfr3	-3.03893	0.000592105	0.0064966
Egfl7	1.12801	0.000593236	0.00650446
Sox6	0.951607	0.000593691	0.0065049
Gmfb	-0.884499	0.000594267	0.00650666
Ubxn2a	-1.25219	0.000595084	0.00651106
Gmnn	-0.910861	0.000597394	0.00653179
Arid5b	-1.02717	0.000601498	0.00657208
Olfr885	-3.42239	0.000603607	0.00659054
March6	-1.00994	0.000604976	0.00660088
Cdc73	0.846186	0.000609261	0.00664302
Rab3gap1	0.874982	0.000612649	0.00667532
Fam46a	0.878809	0.000622117	0.00677378
Pdgfa	1.14845	0.000623596	0.00678362
Syt6	1.53275	0.000623885	0.00678362
Ctnnb1	0.800975	0.000625216	0.00679337
4930579G18Rik	1.44938	0.000626414	0.00680169
Sncg	1.34402	0.000629873	0.00682979
Tor3a	-1.096	0.000629594	0.00682979
Sla	-0.842672	0.000630567	0.0068326
Zcchc10	-1.0666	0.000633746	0.0068623
Olfr164	-1.97999	0.000634193	0.0068624
Tjp2	0.911846	0.000636168	0.00687903
Aldh7a1	1.11121	0.000641432	0.00693118
Papln	1.91664	0.000645889	0.00697454
Rpe	-0.892187	0.000647129	0.00698035
Slc30a6	-1.24471	0.000647318	0.00698035
Sipa1	0.944927	0.000647876	0.00698157
Cntrl	-0.97213	0.0006491	0.00698996
Nab1	-1.0459	0.000650487	0.0070001
Fbxo9	0.934376	0.000656737	0.00705909
Pcx	1.25259	0.000656869	0.00705909
Pcdh19	1.18751	0.000657496	0.007061
Heatr6	-1.38705	0.000658627	0.0070683
U2surp	-0.978527	0.000660402	0.0070825
Cemip	1.86517	0.000666846	0.00714673
Scyl1	0.888511	0.000668695	0.00716165
Gm14725	-3.05189	0.000670231	0.00717321
Mall	1.80106	0.000672044	0.00718771
Kcnk1	1.17895	0.000673285	0.00719118
Mir155hg	-4.01665	0.000672985	0.00719118
Fam213a	0.866075	0.000683927	0.00729987
Spg21	-0.864671	0.000686063	0.0073177
Unc50	0.998602	0.000686602	0.00731846
A230046K03Rik	-0.957386	0.000689951	0.00734566
Phlpp2	1.01829	0.000690089	0.00734566
Cd200r2	-3.50332	0.00069288	0.0073554
Gm4951	-2.11165	0.000692741	0.0073554
Nptx2	2.31859	0.000692571	0.0073554
Pak7	-4.05055	0.00069156	0.0073554
Adgra2	1.19006	0.000693401	0.00735596
4930503L19Rik	-1.58146	0.000697798	0.0073976
Foxo1	0.966001	0.000699365	0.00740921
Oosp1	-2.34912	0.000700961	0.0074211
Tvp23b	0.940599	0.0007053	0.00746201
Htra2	0.868141	0.000708778	0.00749375
Sat1	-0.962345	0.000709742	0.00749889
Atp6ap2	-0.959292	0.000712317	0.00752104
Zgrf1	-1.30655	0.000717328	0.00756885
Malat1	0.812219	0.000719695	0.00758464
Ndufb9	-0.82708	0.000719791	0.00758464
E030011O05Rik	1.73139	0.000720298	0.00758489
Mesdc1	1.40571	0.000722052	0.00759825
LOC108168201	1.43003	0.000725326	0.00762759
Rab5a	-0.860357	0.000726683	0.00763674
Snx30	0.968457	0.000732726	0.0076951
Sgcb	0.922371	0.00073331	0.00769608
BC002059	-1.91486	0.000739833	0.00774381
Gsto1	-0.913062	0.000739122	0.00774381
Klf3	0.915535	0.000739475	0.00774381
Sdk2	1.82577	0.000738542	0.00774381
Fscn1	1.08734	0.000747203	0.00780809
Polr3d	1.01374	0.000747236	0.00780809
Usp54	1.03509	0.000747467	0.00780809
Zfp120	-1.58054	0.000747966	0.00780811
Clec2f	-1.88962	0.000748892	0.00781257
Gnl1	1.10788	0.000751108	0.00783048
Dcbld1	1.45521	0.000752523	0.00784003
Dpysl3	1.26942	0.000753464	0.00784463
Fasn	1.19756	0.000757603	0.00788011
Hsp90ab1	0.788875	0.000757877	0.00788011
Ppid	0.83213	0.000759815	0.00789503
Ranbp10	0.893508	0.000765838	0.00795235
Vmn1r120	-2.82552	0.000768012	0.00796965
Car2	0.773459	0.000774765	0.00803154
Loxl3	1.66331	0.000775	0.00803154
Igf1	1.12082	0.000776313	0.00803984
Pomt2	1.34919	0.000777137	0.00804306
Tubgcp6	1.12323	0.000778991	0.00805694
Fam126b	-1.30739	0.000782273	0.00808555
Zfp148	0.840632	0.000787713	0.00813641
Arl2bp	-0.913091	0.000791668	0.00816115
Nol7	-0.961158	0.000790709	0.00816115
Socs7	0.950802	0.000791268	0.00816115
Hspa5	0.797222	0.000794657	0.00818659
Fgd5	1.51005	0.00080175	0.00825424
Unkl	1.1003	0.000805586	0.00828286
Wwc2	1.16188	0.000805257	0.00828286
Olfr827	-2.98642	0.000809595	0.00831863
Antxr1	1.06973	0.000814544	0.00836401
Med30	-1.1392	0.000823634	0.00845181
Zfp532	1.76764	0.000825817	0.00846867
Mstn	-5.68804	0.00082803	0.00848582
Lancl2	-0.94883	0.000828969	0.00848989
4632427E13Rik	0.971414	0.000830548	0.00850052
Fscn2	1.44882	0.000838119	0.00857242
Slc16a3	0.902185	0.000839412	0.00858005
Ttc7	0.888708	0.000841754	0.00859838
Mfsd7c	1.9863	0.000843869	0.00861438
Echs1	-0.979709	0.000848241	0.00865338
Ddi2	0.788239	0.000849019	0.00865569
Lzts2	1.15797	0.000852538	0.00868593
Nfkbia	-0.802205	0.000854559	0.00869911
Tnfsf15	-2.20152	0.000854941	0.00869911
Cldn13	1.04753	0.000858793	0.00872698
Wdfy4	0.987527	0.000858605	0.00872698
Klc2	1.32207	0.000859364	0.00872713
Copg1	0.833083	0.000865322	0.00877061
Fam161a	1.84383	0.000864505	0.00877061
Prelid2	2.20141	0.000864796	0.00877061
Rnf169	0.88071	0.000869147	0.0088037
Nrd1	-0.797335	0.00087131	0.0088199
Olfr1276	-3.32424	0.000872507	0.00882632
Gpr157	1.28105	0.000875872	0.00885466
F830002L21Rik	1.35261	0.000876742	0.00885775
Zufsp	-1.06845	0.000887281	0.00895845
Rbbp8	-1.06437	0.000887878	0.00895872
Dapp1	-1.0627	0.000889189	0.00896618
Dpysl2	0.972362	0.000894196	0.00901088
Myo18a	0.965773	0.000895021	0.0090134
Olfr1441	-2.21101	0.000899845	0.00905617
Arl6ip4	-1.13071	0.000901081	0.00905699
Gnai3	-0.918228	0.000900802	0.00905699
AA387883	-5.74403	0.000902658	0.0090621
Nck2	1.17065	0.000902744	0.0090621
Acap3	0.916578	0.000906953	0.00909852
Rab40c	1.09487	0.000911121	0.00913449
Top2a	-0.922511	0.000924808	0.0092658
Nedd1	-1.08827	0.000928252	0.00929437
Mmp23	1.18116	0.000931747	0.00931747
Rp2	-0.920019	0.000931695	0.00931747
Ticrr	-1.27801	0.000932461	0.00931867
Pphln1	-0.940509	0.00093325	0.00932062
Olfr435	-3.0045	0.000937795	0.00936005
Bop1	0.900387	0.00093917	0.00936782
Pgm2	-1.01243	0.000942718	0.00939127
Sema3f	1.01705	0.000942242	0.00939127
Cfap46	3.77551	0.000948712	0.00944498
Uqcc2	1.10896	0.000950517	0.00945696
Lpar6	0.849192	0.000951228	0.00945802
Esco2	-1.09495	0.00095698	0.00950301
Jrkl	-1.44359	0.000957569	0.00950301
LOC102641859	2.01338	0.000956901	0.00950301
Prmt9	-1.1382	0.000960364	0.00952472
Asl	-1.10115	0.00096974	0.00961164
Sfxn5	1.73442	0.000974003	0.0096478
A630033H20Rik	-2.80749	0.000977425	0.00966948
Tspan3	0.905307	0.000976894	0.00966948
Ncdn	1.1255	0.000978669	0.00967569
Neo1	1.16596	0.000979303	0.00967586
3300002A11Rik	1.4676	0.000985293	0.00972892
Kcnrg	-2.36497	0.000990864	0.00976553
Mlkl	-1.08057	0.00099069	0.00976553
Pkp4	0.986268	0.000990868	0.00976553
Epn2	1.3595	0.000991856	0.00976912
Mogs	0.863919	0.000993212	0.00977635
Ccne2	-1.01364	0.000994073	0.00977869
Stx11	-1.38069	0.000995254	0.00978417
Aen	0.931691	0.000997951	0.00980454
Lrrc57	-1.07062	0.00100386	0.00985117
Purb	-0.904011	0.00100395	0.00985117
Nfkbiz	-0.83573	0.00101333	0.00993693
Smco4	1.44915	0.00101796	0.0099761
Nacc2	1.34571	0.0010222	0.0100115
Olfr585	-6.51932	0.00102728	0.0100486
Rbm25	-0.885863	0.00102684	0.0100486
Gm35721	-6.49918	0.00102854	0.0100547
Bach2os	-5.77126	0.0010323	0.0100789
Olfr887	-5.77126	0.0010323	0.0100789
Ifnk	-6.54315	0.0010345	0.0100941
Mzt1	-0.967606	0.00104414	0.0101818
Areg	-1.91051	0.00105139	0.0102398
Oas1g	-1.54519	0.00105134	0.0102398
Slc7a6	0.856163	0.00105688	0.0102869
4930539J05Rik	1.32581	0.00105887	0.0102998
Ndufc1	-0.945442	0.00106009	0.0103053
Amotl2	0.984034	0.00106215	0.0103128
Mrpl35	-0.922963	0.00106321	0.0103128
Nadk2	0.854079	0.00106349	0.0103128
Smo	1.39095	0.00106321	0.0103128
Phlpp1	1.02094	0.00107753	0.0104425
Klhl42	1.10805	0.00107924	0.0104526
Sh3bgr	-2.57754	0.00108273	0.01048
Kifc3	1.59161	0.00108445	0.0104901
Agtrap	-0.990698	0.00108535	0.0104924
Scin	1.34155	0.00109075	0.0105316
Trim13	-3.01118	0.00109072	0.0105316
Fbn2	1.47391	0.00109433	0.0105597
Camk2d	0.917467	0.00109508	0.0105604
Optn	-0.870013	0.00109851	0.010587
Ptprb	0.965965	0.00110228	0.0106168
1700029M20Rik	-4.88022	0.00110572	0.0106435
Glis2	1.06521	0.00110817	0.0106604
Edem1	-0.91681	0.00111685	0.0107374
LOC102635661	-1.12219	0.00111818	0.0107435
Olfr460	-2.34396	0.00112133	0.0107672
Proz	-3.16208	0.00112207	0.0107677
Lama5	1.31653	0.00112408	0.0107804
Ggcx	1.36416	0.00113031	0.0108335
Sgol2a	-1.03574	0.00113125	0.0108359
Abcg4	1.44777	0.00114381	0.0109363
Mrps26	-1.75028	0.0011436	0.0109363
Soga1	1.06374	0.00114296	0.0109363
Lef1	1.1165	0.00114627	0.0109531
Amhr2	2.45671	0.0011492	0.0109677
Hmox2	-0.97193	0.00114886	0.0109677
Slc35e2	0.997427	0.00115222	0.0109899
Slco4a1	-1.33324	0.00115625	0.0110216
Cds2	0.846651	0.00115959	0.0110416
Ctsf	1.24534	0.00115976	0.0110416
Ccdc166	-5.69751	0.00116199	0.0110562
Vmn1r216	-3.04192	0.00116479	0.0110761
Strbp	-1.02473	0.00116602	0.0110811
Flot2	-0.802429	0.00116875	0.0110936
Sh3rf1	1.32809	0.00116805	0.0110936
Mras	1.28332	0.00117183	0.0111094
Rheb	-0.841401	0.00117174	0.0111094
Jag2	1.40603	0.00118071	0.0111868
Oprl1	-3.33447	0.00118266	0.0111985
Chrdl1	1.03716	0.00118483	0.011208
Vash1	1.52874	0.00118509	0.011208
Tsnax	0.900781	0.00118839	0.0112325
Btbd9	0.92905	0.00119247	0.0112486
Grap2	1.0285	0.00119297	0.0112486
Lamp1	-0.863718	0.00119183	0.0112486
Romo1	1.16873	0.00119176	0.0112486
Mycbp	-0.959754	0.00119416	0.0112531
Vta1	-0.839188	0.00119536	0.0112576
Trip10	0.920034	0.00119838	0.0112793
Tpcn1	0.92133	0.00119918	0.01128
Lpp	0.896851	0.00120015	0.0112824
Camsap1	1.20242	0.0012029	0.0112989
Gal	1.95065	0.00120385	0.0112989
Sfrp4	0.9778	0.00120407	0.0112989
Olfr340	-3.20279	0.00120844	0.0113332
Gpx8	1.11819	0.0012145	0.0113765
Mtss1l	1.075	0.00121447	0.0113765
Zscan26	1.01095	0.00121684	0.0113915
Ndc1	-0.913073	0.00121794	0.0113951
Tep1	1.33524	0.00122123	0.011419
Kcnh5	-3.92436	0.00122206	0.0114199
Denr	-0.915172	0.00122579	0.011448
Cd44	0.798926	0.00122802	0.011462
Slc11a2	0.81578	0.00123871	0.0115549
Chek2	-1.23451	0.00124175	0.0115727
Hmgcll1	1.13243	0.00124283	0.0115727
Htra1	1.18334	0.00124263	0.0115727
Cdc42ep4	1.36093	0.00124494	0.0115855
Gm26604	-6.44111	0.00126034	0.0117218
Fstl1	0.914806	0.00126271	0.0117308
Krt16	7.56716	0.00126279	0.0117308
Zdhhc6	-0.88856	0.00126403	0.0117353
Arhgef10l	0.887415	0.00128822	0.0119527
Crip2	1.29788	0.00129418	0.0119962
March9	1.61368	0.00129443	0.0119962
Olfr448	-3.07476	0.00129933	0.0120345
Akt1s1	0.896645	0.00130523	0.0120751
Mycs	-3.49968	0.00130525	0.0120751
Klf9	0.965213	0.00131283	0.0121381
Vmn1r210	-4.27853	0.00132654	0.0122576
LOC102631912	-1.11016	0.00132842	0.0122678
Gem	0.828072	0.00133324	0.012305
Cpne2	-0.854189	0.00133406	0.0123054
Dgkq	1.07719	0.00133791	0.0123336
Amot	0.97684	0.0013426	0.0123637
Wtip	1.32428	0.00134354	0.0123637
Zcchc6	-0.880854	0.00134293	0.0123637
Sp7	1.97982	0.00134762	0.012394
Stc1	0.883831	0.00135566	0.0124606
Ackr2	3.27463	0.00135777	0.0124614
Olfr699	-3.30732	0.00135812	0.0124614
Ston2	1.17102	0.00135777	0.0124614
Grk5	0.876652	0.00135996	0.0124709
Gm7977	0.834027	0.0013614	0.0124769
Il11	1.63588	0.00136652	0.0125145
Pparg	0.990297	0.0013671	0.0125145
Osbpl3	-1.3991	0.00137003	0.0125328
Rsrc1	0.815279	0.0013707	0.0125328
Ago3	0.839416	0.00137393	0.0125509
Tmem160	-0.996822	0.00137428	0.0125509
Rfc4	-0.996235	0.00137875	0.0125844
Mettl7a1	1.20898	0.00137963	0.0125851
Eif4ebp2	0.81659	0.00138159	0.01259
Hibch	-0.998905	0.00138177	0.01259
Mrm1	1.28566	0.00138473	0.0126023
Plscr1	-0.792383	0.00138442	0.0126023
Ccdc157	1.61686	0.00139177	0.0126591
Olfr1124	-4.83947	0.00139317	0.0126644
Rhbdl3	1.66484	0.00139493	0.0126731
Pithd1	0.816906	0.00140235	0.0127331
Fam53a	1.16662	0.00141027	0.0127902
Inpp5a	0.786027	0.00140982	0.0127902
Rubcn	1.06966	0.00141187	0.0127974
Cops8	0.808953	0.00141343	0.0128041
Stx2	0.949648	0.00141555	0.0128159
Dcaf7	0.800585	0.00141777	0.0128286
Tubb6	0.897239	0.00142111	0.0128514
4930548J01Rik	-3.54598	0.00142897	0.0128779
Adarb1	1.15266	0.00142674	0.0128779
Car3	0.823377	0.00142488	0.0128779
Fgf18	1.43516	0.00142772	0.0128779
Gm5	-4.36008	0.00142882	0.0128779
Tgfb1	0.89578	0.00142612	0.0128779
Rpl32	-0.9658	0.00143042	0.0128836
Zc3h7b	0.902309	0.00143521	0.0129194
Olfr561	-3.93804	0.0014431	0.0129755
Supt16	-0.853417	0.00144255	0.0129755
Rab11fip3	1.4529	0.00144487	0.0129839
Xrn2	-0.82338	0.00144909	0.0130145
Pirb	-1.18688	0.00145188	0.013032
Ktn1	-0.90566	0.00145517	0.0130541
Cxcl11	-2.40106	0.00145966	0.0130794
March3	0.843734	0.00145941	0.0130794
Zc3hav1	-0.849763	0.00146638	0.0131321
Vmn1r218	-4.83799	0.00146849	0.0131435
Rgs17	2.04076	0.00146978	0.0131476
Chst1	2.16155	0.00147376	0.0131681
Snrpe	-0.806621	0.0014737	0.0131681
Pltp	0.981322	0.00147769	0.0131958
Pgrmc2	0.806629	0.00148061	0.0132144
Cpa3	-1.27516	0.00148761	0.0132692
Mphosph10	-1.08885	0.00148933	0.013277
Sdc4	0.981643	0.00149053	0.0132802
Ss18l1	1.23547	0.00149583	0.0133198
Gm32677	-4.14748	0.00150646	0.0133993
Itga2	1.00303	0.00150611	0.0133993
B230208H11Rik	-1.17169	0.00150775	0.0134032
Asb8	-1.10208	0.00151479	0.0134582
Hsd17b7	0.947258	0.0015188	0.0134861
Gm13498	-2.44778	0.00152259	0.0135121
Sugp2	0.877381	0.00152373	0.0135146
Dhfr	-1.00182	0.00152684	0.0135343
Pcp4l1	1.25456	0.00152768	0.0135343
Rcor2	1.10306	0.00153167	0.013562
Ube4b	0.824664	0.00153369	0.0135722
Eqtn	-1.63132	0.00153597	0.0135847
1110037F02Rik	-1.15905	0.00154165	0.0136273
Tas2r122	-4.80277	0.00154383	0.0136389
Gm11190	-6.4198	0.00154475	0.0136393
Ptgis	1.0789	0.00154814	0.0136616
Ccs	1.09935	0.00155813	0.013742
Cd5l	1.42413	0.00156209	0.0137692
Iqcb1	-1.23398	0.0015771	0.0138937
Vprbp	0.815771	0.00158092	0.0139196
Trappc9	0.830286	0.00158627	0.0139588
Ptprd	1.06586	0.0015874	0.0139609
Olfr975	-2.24415	0.00158965	0.0139729
Kctd3	0.9756	0.00161071	0.01415
Cacng4	2.62579	0.00161353	0.0141616
Tnfsf9	-2.35794	0.00161383	0.0141616
Ppp1r3a	-4.83746	0.00161542	0.0141677
LOC108167851	1.41659	0.00161917	0.0141926
Map7d1	0.883431	0.00162228	0.0142119
Gpr151	-1.70465	0.00162489	0.0142268
Uqcrfs1	-0.815451	0.00163112	0.0142734
Ift80	-1.1618	0.00163302	0.0142821
Bst1	-1.01034	0.00163509	0.0142923
Tlcd1	1.26443	0.00163983	0.0143257
Tenm4	1.6384	0.00164076	0.0143258
4933416O17Rik	-4.66407	0.00164309	0.0143302
Olfr1053	-4.17536	0.00164294	0.0143302
Apba3	0.968387	0.00164496	0.0143385
Rbsn	-1.05573	0.00165242	0.0143956
Olfr1047	-2.48682	0.00166033	0.0144565
Agl	-1.04263	0.00166194	0.0144625
Chmp3	0.780521	0.00166299	0.0144636
Vmn1r195	-3.32995	0.00167514	0.0145611
2310009B15Rik	-1.23736	0.00168376	0.01462
Pde4b	-0.758187	0.00168356	0.01462
1600014C10Rik	-0.918256	0.00168531	0.0146253
Gm16740	-5.59808	0.00168717	0.0146301
Ptprz1	1.25963	0.00168773	0.0146301
Armcx2	0.972453	0.0016891	0.0146339
Slc35g2	1.85964	0.00169185	0.0146497
Mafa	1.37019	0.0016943	0.0146628
Hhipl2	2.29194	0.00169538	0.014664
Slurp1	3.86894	0.00170209	0.0147139
Gnai1	1.20002	0.00171116	0.0147842
Edn1	-1.31399	0.00172258	0.0148746
Abhd12	0.851088	0.00172872	0.0149194
Chst3	1.01137	0.00173042	0.0149259
Ilf2	-0.790164	0.00173497	0.014957
Gm14085	-1.57613	0.00174777	0.015059
Efna2	1.52628	0.00174873	0.015059
Ak2	-0.805251	0.00175118	0.0150703
Calcrl	-1.00107	0.00175292	0.0150703
Tmx1	0.751303	0.0017521	0.0150703
Nptx1	2.49309	0.0017546	0.0150765
Slc29a1	1.20501	0.00175862	0.0151028
Sbds	0.79396	0.00176063	0.0151118
Fam212a	0.99173	0.001775	0.0152185
Fbxl5	-0.856939	0.00177485	0.0152185
Rprd1a	1.00698	0.00177649	0.0152229
Commd2	0.855794	0.00178863	0.0153129
Sod3	1.58457	0.00178895	0.0153129
Crebzf	0.908622	0.00179321	0.0153343
Ppfia4	1.35608	0.00179339	0.0153343
Bmpr1b	4.25025	0.00180205	0.0153938
Eng	0.855738	0.00180232	0.0153938
Casp4	-1.04854	0.00180744	0.0154123
Cbx8	1.39769	0.00180588	0.0154123
Pdlim7	0.779251	0.00180729	0.0154123
E330033B04Rik	-1.23036	0.00181508	0.0154691
Serinc5	0.904586	0.0018258	0.015552
Tecpr1	1.55462	0.00182939	0.0155741
Gtpbp2	0.806085	0.0018371	0.0156313
E330009J07Rik	-0.982263	0.00184281	0.0156714
Cebpz	-0.936418	0.00184611	0.0156877
Tbx18	1.73481	0.00184673	0.0156877
Klhl41	-2.07683	0.00184924	0.015692
Pla2g2d	1.79811	0.00184836	0.015692
Ciita	1.17586	0.00185962	0.0157715
Anapc13	-0.8167	0.00186376	0.0157982
Gnptg	0.801167	0.00187056	0.0158472
Parva	1.14179	0.00187874	0.0159079
Plvap	0.803166	0.00189014	0.0159958
A430110L20Rik	1.32888	0.00189535	0.0160226
Mmgt1	-0.881023	0.00189527	0.0160226
Hyal2	1.27985	0.00189701	0.0160281
Mastl	-1.17798	0.00190303	0.0160702
Cd300lb	1.10021	0.00190496	0.0160713
Naglu	1.0989	0.0019052	0.0160713
Syce2	-1.08443	0.0019135	0.0161326
Phf19	-1.16517	0.00192134	0.01619
Osbpl8	-0.838549	0.00192279	0.0161935
Abhd16a	0.821122	0.00193162	0.0162422
Col4a3bp	-0.881436	0.0019308	0.0162422
Irgq	1.12326	0.00193271	0.0162422
Zfp568	0.995823	0.00193204	0.0162422
Anxa8	3.96251	0.00193429	0.0162468
Sar1b	-0.858978	0.00194063	0.0162913
Necap2	0.808328	0.00194419	0.0163054
Slc6a6	0.774872	0.00194438	0.0163054
Serpinh1	1.02106	0.00194635	0.0163132
Orc3	-1.25938	0.00195207	0.0163524
Usp8	-0.905567	0.00195526	0.0163703
Dcbld2	0.94421	0.00196466	0.0164403
Fgd4	-1.15768	0.00198749	0.0166074
Sema3b	1.32402	0.00198625	0.0166074
Smad1	0.939467	0.00198781	0.0166074
Kat6b	0.910742	0.0019889	0.0166077
Arxes1	-4.58643	0.00199429	0.0166394
Bsdc1	0.766256	0.00199482	0.0166394
Gstm1	-0.737482	0.00201057	0.0167619
Psmd7	0.76715	0.00201746	0.0168104
Arhgap15	-0.851302	0.00202054	0.0168271
Olfr314	-3.52842	0.00202572	0.0168613
Tpx2	-0.897435	0.00202743	0.0168665
Ing2	0.796275	0.00202909	0.0168714
Nr3c1	-0.775649	0.0020355	0.0169158
Larp7	-0.833899	0.00203792	0.016926
Zc3h18	-0.9684	0.00203889	0.016926
Cnksr2	2.03163	0.00205256	0.0170305
Zswim6	0.750427	0.0020626	0.0171048
Pitpnm2	1.15255	0.00206685	0.0171309
AU021092	1.30015	0.00207989	0.0172296
Sfrp5	5.80399	0.00208095	0.0172296
Ppfia1	0.929183	0.00208399	0.0172457
Syne1	-0.884488	0.00209126	0.0172967
Fkbp14	1.59686	0.00210718	0.0174192
Ifna12	-4.13077	0.00211315	0.017441
Lpar3	2.43351	0.00211108	0.017441
Zfp800	-0.97502	0.00211206	0.017441
Tgoln1	1.16092	0.00212394	0.0175208
Cbll1	-1.01964	0.00212601	0.0175287
Naaladl2	1.62743	0.00213204	0.0175691
Kif2c	-0.958083	0.00213403	0.0175763
Heg1	0.760434	0.002137	0.0175916
Gm5741	2.51756	0.0021427	0.0176292
Med27	0.851971	0.00214568	0.0176432
Trpm6	3.56974	0.00214665	0.0176432
Atp6v0d1	-0.814625	0.00216684	0.0177998
Olfr199	-4.25307	0.00217577	0.0178639
Ar	1.12254	0.00218153	0.0178831
Atg3	-0.849131	0.00218039	0.0178831
Rnf19b	0.758143	0.00217969	0.0178831
Mfsd4b4	-1.60443	0.00218859	0.0179316
Ap1g1	-0.794671	0.002192	0.0179501
Sprr4	-2.85933	0.00219428	0.0179595
G3bp2	-0.809753	0.0021956	0.0179608
Vmn1r16	-3.55032	0.00220198	0.0180037
AI839979	-0.953499	0.00220461	0.0180158
Camk1	1.0004	0.00220646	0.0180215
Olfr1101	-3.73161	0.00220945	0.0180365
Msh6	-1.16372	0.00222299	0.0181377
Ccng1	-0.816803	0.00223688	0.018232
Mamdc4	1.05674	0.002236	0.018232
Bbip1	-0.822854	0.00225356	0.0183489
Ergic1	0.900308	0.00225308	0.0183489
Olfr1217	-4.31787	0.00225703	0.0183677
Cnn3	0.756304	0.00226319	0.0183892
Ehbp1l1	0.719987	0.0022619	0.0183892
Olfr1160	-4.0335	0.00226226	0.0183892
Nmi	-0.992779	0.00226567	0.0183997
Olfr539	-3.0106	0.00227287	0.0184487
Col27a1	1.69044	0.00228588	0.0185447
Ggnbp2	-0.903186	0.00229325	0.0185936
LOC108167568	-1.58836	0.00229428	0.0185936
Cd200r1	-1.17293	0.00231092	0.0187188
Cd200r4	-1.79112	0.00232303	0.0188072
Pdzd2	1.16884	0.00232965	0.0188511
Ugp2	-0.877008	0.0023409	0.0189323
Akap8l	0.887263	0.00234529	0.0189483
Tmem82	1.79955	0.00234467	0.0189483
Brd7	-0.799468	0.00234866	0.0189657
Rab11fip4	1.53287	0.00235232	0.0189855
Mllt3	0.992654	0.00235418	0.0189908
Trp53bp2	0.80259	0.00235961	0.0190248
Olfr1497	-2.76116	0.00236278	0.0190406
Mfsd6l	-1.70917	0.00237135	0.0190998
Tas2r139	-2.61471	0.00238226	0.0191778
Lrba	0.817337	0.00238707	0.0192067
2610020H08Rik	-1.69751	0.00239605	0.0192579
Frmd6	0.980446	0.00239711	0.0192579
Rgs19	-0.908556	0.00239487	0.0192579
Olfr506	-3.86035	0.00240338	0.0192984
Ciapin1	-1.05017	0.00240726	0.0193098
Hdac4	0.891733	0.00240717	0.0193098
Rab2b	1.05015	0.00241337	0.0193489
H2-Ab1	0.786607	0.00241873	0.0193819
Atp11c	-0.955061	0.00242272	0.0193953
Gm9507	-2.42217	0.00242287	0.0193953
Zkscan1	1.0045	0.0024271	0.0194193
Zfp451	0.825956	0.00242845	0.0194202
Fkbp11	1.15649	0.00243543	0.0194661
Olfr996	-3.41781	0.00245084	0.0195793
Ppp1r37	0.88596	0.00247752	0.0197823
Taar5	-2.73222	0.00248537	0.0198349
Acox3	-1.079	0.00249183	0.0198656
Mfi2	7.2604	0.00249301	0.0198656
Tmed9	0.718181	0.00249225	0.0198656
A630072M18Rik	0.84834	0.00249485	0.0198701
Tmem216	-0.83028	0.0024979	0.0198844
Mybpc1	-2.35397	0.00250289	0.0199139
Snora16a	0.910693	0.00251261	0.0199812
Cry2	0.806855	0.00251852	0.0200079
Zfp617	-1.39639	0.00251747	0.0200079
Lbh	0.813373	0.00251999	0.0200094
Tas1r3	1.4038	0.00252787	0.0200619
Tmem104	0.969406	0.0025324	0.0200775
Tmem131	-0.819019	0.00253157	0.0200775
Trib1	0.714238	0.00254163	0.0201405
Olfm2	1.52966	0.00254422	0.0201508
Msrb1	-0.899649	0.00256428	0.0202994
Ascc3	-0.84789	0.00257697	0.0203839
Mmp16	1.39075	0.00257754	0.0203839
Yod1	0.799662	0.00259724	0.0205293
Vps45	1.06872	0.00260472	0.0205781
Nova2	1.78889	0.00261088	0.0206163
Nectin1	1.39017	0.0026137	0.0206283
Olfr1349	-2.61236	0.00261526	0.0206302
Trpm4	2.31317	0.00261957	0.0206538
Ermap	0.857886	0.00263902	0.0207967
Nedd4l	-1.52115	0.00264442	0.0208288
Duxf3	-1.81269	0.00265451	0.0208755
Emc10	0.810926	0.00265352	0.0208755
Fam103a1	-1.00553	0.00265316	0.0208755
Mad1l1	0.785811	0.00265568	0.0208755
Taar4	-3.3649	0.00265955	0.0208955
Olfr1412	-3.99883	0.00266522	0.0209295
Pld2	1.00293	0.00268994	0.0211131
[truncated: 21,929 more rows]

## Sheet: Fig.4B
ID	IonCode_0125	IonCode_0126	IonCode_0201	IonCode_0202
5730435O14Rik	1103.04	750.841	15.2537	15.0845
Acod1	5550.01	12385.8	816.073	915.844
Asph	2730.35	2233.84	9350.52	11315.5
AY761185	6008.16	3342.05	59.7437	49.5633
Ccl4	1033.45	1971.11	135.377	122.831
Col11a2	402.477	513.012	2136.15	5552.17
Col1a1	86371.4	59566.7	360038	661848
Cryab	1110	986.179	6723.7	7273.95
Cspg4	192.54	166.854	1044.88	1955.6
Dmp1	5307.6	3540.03	25710.1	33523.1
Emp1	11917.7	8947.83	40911.7	58673.3
Epcam	502.227	526.709	3186.12	3624.59
Fbxw4	402.477	382.269	1775.79	2057.95
Fgf1	139.185	97.1237	839.589	1601.11
Gm11992	407.117	301.332	6.35571	9.69717
Gpr84	644.892	1617.48	80.7175	85.1196
Il1a	1321.1	2525.22	191.307	141.148
Kitl	1090.28	936.372	134.741	165.929
Nin	2402.11	2496.58	437.908	308.154
Oasl1	929.062	1470.55	144.91	162.697
Pafah1b1	2661.92	3249.91	182.409	153
Pcsk6	606.616	508.032	2234.67	2914.54
Phex	1889.44	1469.31	8304.37	10629.2
Polg2	33.6364	37.3553	317.15	400.816
Serpine1	8784.91	4828.79	50391.9	62246.1
Slc38a9	314.327	429.586	21.6094	24.7817
Spata25	872.228	535.425	27.9651	29.0915
Tor1aip2	440.753	570.29	48.3034	49.5633
Usp1	958.058	1090.77	139.19	126.063
Wnt1	10.4389	18.6776	198.298	312.464

## Sheet: Fig.4C
Category	ID	Description	GeneRatio	BgRatio	pvalue	p.adjust	qvalue	geneID	Count
GO	GO:0001503	ossification	0.0479868	381/23210	3.80156e-20	2.22619e-16	1.50742e-16	Bmpr1b/Ihh/Atp6v0a4/Wnt10b/Col1a1/Dmp1/Bmp7/Fgf2/Phex/Bmp2/Alox15/Trpm4/Cd276/Wnt7b/Hspg2/Bglap3/Csgalnact1/Sp7/Sox9/Epha2/Creb3l1/Bmp1/Gdf10/Acvr1/Satb2/Col13a1/Ank/Igfbp5/Smad3/Smpd3/Runx2/Lmna/Chsy1/Fgfr1/Acvr2a/Kazald1/Sh3pxd2b/Fgf9/Fbn2/Tcf7l2/Sost/Wwtr1/Fgf18/Dchs1/Nfatc1/Smo/Mmp16/Plxnb1/Il6st/Shox2/Col2a1/Smad5/Inppl1/Twsg1/Col1a2/Spp1/Hdac5/Mmp14/Lrp4/Clec11a/Mepe/Hdac7/Lrp5/Igf1/Lef1/P3…	87
GO	GO:0043062	extracellular structure organization	0.0375069	315/23210	9.70771e-15	1.89494e-11	1.28312e-11	Col9a3/Ihh/Col11a2/Adamtsl2/Col1a1/Col15a1/Dmp1/Bmp7/Vwa1/Col5a2/Has2/Col22a1/Col11a1/Hspg2/Csgalnact1/P3h4/Sox9/Loxl4/Dag1/Creb3l1/Has1/Itga8/Sema5a/Adamts14/Col27a1/Col13a1/Loxl3/Rgcc/Smad3/Mmp15/Smpd3/Col24a1/Pdpn/Lcat/Kazald1/Sh3pxd2b/Adamts9/Mmp16/Lamb2/Col2a1/Lipc/Col1a2/Mmp14/Plod1/Abca1/Col4a2/Pmp22/Mmp23/Sdc1/Reck/P3h1/Col18a1/Fscn1/Antxr1/Mmp19/Aplp2/Tgfb2/Serpinh1/P4ha1/Cd36/Lcp1/Spint…	68
GO	GO:0050727	regulation of inflammatory response	0.0369553	354/23210	9.59855e-12	3.51307e-09	2.3788e-09	Scgb1a1/Serpine1/Cd276/Slit2/Smad3/Dnase1/Ace/Cx3cl1/Cd5l/Gprc5b/Per1/Metrnl/Ednra/Hyal2/Sema7a/Pmp22/Osm/Stk39/Igf1/Clcf1/Mdk/Ptgis/Itga2/Calcrl/Lgals9/Bst1/Pglyrp1/C3/Tnip1/Fancd2/Ndufc2/Cd200r1/Psma1/Pik3ap1/Abcd2/Il1b/Usp18/Aoah/Tnfrsf1b/Vps35/Il1r2/Ctsc/Cyld/Anxa1/Alox5ap/Fcer1g/Fpr2/Fcgr2b/Pik3cg/Casp1/Tlr6/Tnfsf18/Cd200r4/Nlrp3/Cst7/Mefv/Tlr2/Ager/Ccl5/Tnfaip3/Tnfsf4/Adora2b/Il10/Acod1/Cd2…	67
GO	GO:0045860	positive regulation of protein kinase activity	0.0413679	438/23210	8.46989e-11	1.98399e-08	1.34341e-08	Fgf1/Cspg4/Dok7/Fgf2/Bmp2/Lpar3/Wnt7b/Dag1/Hsph1/Fzd4/Cemip/Pkd1/Mapkbp1/Rgcc/Cdc25b/Tal1/Map3k6/Ace/Fgfr1/Erbb2/Mapre3/Shc2/Mdfi/Fgf18/Gprc5b/Flt1/Robo1/Map2k3/Reln/Egr1/Stk3/Pak4/Avpi1/Stk39/Tgfb3/Gadd45g/Pdgfa/Dvl2/Igf1/Map4k5/Lpar1/Tgfb2/Axin2/Camk1/Acsl1/Mlkl/Ptprc/Daxx/Pik3r5/Fgd4/Il1b/Map3k8/Edn1/Etaa1/Pak1/Arrb2/Ppp2r3c/Met/Zeb2/Adam17/Pik3cg/Tlr6/Eif2ak2/Malt1/Il1rn/Cenpe/Stil/Tnfsf15/Ag…	75
GO	GO:0032963	collagen metabolic process	0.0159956	109/23210	3.00533e-09	3.38446e-07	2.29172e-07	Arg1/Ihh/Serpine1/Col1a1/P3h4/Creb3l1/Rgcc/Ltbp1/P3h3/Mmp15/Smpd3/Mrc2/Cbx8/Mmp16/Col1a2/Mmp14/Plod1/Mmp23/Tgfb3/P3h1/Mmp19/Serpinh1/Itga2/Hif1a/Prdx5/Arrb2/Prtn3/Ager/Adora2b	29
GO	GO:0097191	extrinsic apoptotic signaling pathway	0.0248207	229/23210	7.19593e-09	6.54048e-07	4.42875e-07	Bmpr1b/Serpine1/Unc5b/Bag3/Acvr1/Smad3/Ngf/Lmna/Gdnf/Fgfr1/Tmbim1/Yap1/Bok/Cx3cl1/Col2a1/Tnfrsf12a/Sh3rf1/Hyal2/Stk3/Timp3/Cttn/Itm2c/Ar/Igf1/Zmynd11/Eya4/Bcl2l1/Tgfb2/Tnfrsf10b/Ptprc/Il1b/Pten/Tnfrsf1b/Cyld/Cflar/Sgpp1/Lcn2/Fas/Traf1/Tnfaip3/Tnfsf4/Kitl/Il1a/Tnf/Pak7	45
GO	GO:0071559	response to transforming growth factor beta	0.023166	208/23210	9.87547e-09	8.38127e-07	5.67519e-07	Bmpr1b/Wnt1/Serpine1/Adamtsl2/Amhr2/Bmp2/Sox9/Bcl9l/Itga8/Ltbp4/Acvr1/Lrrc32/Ltbp1/Smad3/Gdnf/Acvr2a/Fbn2/Ldlrad4/Cd109/Smad5/Smad7/Twsg1/Col1a2/Hyal2/Epb41l5/Col4a2/Itga3/Htra1/Tgfb3/Fos/Runx1/Nrep/Hpgd/Zfp36l2/Tgfb2/Actr3/Snx6/Arrb2/Cflar/Adam17/Rock1/Mstn	42
GO	GO:0198738	cell-cell signaling by wnt	0.0369553	430/23210	4.18528e-08	2.78511e-06	1.88588e-06	Sfrp5/Wnt1/Notum/Fgf8/Lgr6/Wnt10b/Col1a1/Fgf2/Bmp2/Trpm4/Fbxw4/Wnt7b/Sox9/Wnt5b/Bcl9l/Lrp1/Fzd4/Kank1/Sema5a/Pkd1/Tbx18/Cpz/Smad3/Daam2/Fgf9/Yap1/Tcf7l2/Sost/Wwtr1/Mdfi/Klf4/Gprc5b/Tcf7l1/Amotl1/Mcc/Lrp4/Egr1/Dvl1/Stk3/Adgra2/Nrarp/Itga3/Lzts2/Sdc1/Reck/Lrp5/Dvl2/Lef1/Mdk/Cdk14/Gli3/Axin2/Lrrfip2/Hdac2/Ift80/Prkaa1/Pten/Vps35/Csnk2a2/Rnf213/Cyld/Met/Zeb2/Cul3/Tlr2/Tnfaip3/Mesp1	67
GO	GO:0051090	regulation of DNA-binding transcription factor activity	0.034749	396/23210	4.836e-08	3.07822e-06	2.08435e-06	Sfrp5/Cytl1/Wnt1/Wnt10b/Cat/Hr/Fzd4/Rab7b/Pkd1/Tbx6/Rgcc/Ngf/Tcf7l2/Mid2/Cx3cl1/Klf4/Smo/Trim62/Mavs/Smad7/Hdac5/Reln/Spop/Stk3/Lrp5/Dvl2/Ar/Ptgis/Glis2/Jup/Lrrfip2/Arid5b/Cd36/Hdac2/Fancd2/Il1b/Pten/Edn1/Cyld/Arrb2/Anxa3/Cflar/Id2/Hck/Fcgr2b/Tlr6/Tnfsf18/Eif2ak2/Aim2/Nlrp3/Malt1/Tlr2/Traf1/Ager/Tnfaip3/Tnfsf4/Il18rap/Irak3/Nlrc4/Trim13/Il10/Acod1/Tnf	63
GO	GO:0110053	regulation of actin filament organization	0.0209597	255/23210	8.97578e-05	0.00125747	0.000851468	Alox15/Kank1/Slit2/Sema5a/Rhobtb1/Rgcc/Kirrel/Smad3/Bin1/Sh3pxd2b/Fhod3/Baiap2/Pdlim4/Cx3cl1/Epha1/Cdc42ep4/Scin/Dlc1/Abi2/Arhgef10/Dmtn/Evl/Nck2/Tgfb3/Cttn/Shank3/Lpar1/Limch1/Actr3/Synpo2/Capza2/Gmfg/Iqgap2/Pak1/Met/Arfgef1/Hip1r/Tlr2	38
GO	GO:0001666	response to hypoxia	0.0176503	204/23210	0.00011915	0.00156377	0.00105888	Cryab/Cat/Bmp2/Kcnma1/Aqp3/Cpeb1/Aqp1/Rgcc/Smad3/Slc8a3/Sod3/Fosl2/Ednra/Wtip/Kdr/Flt1/Egr1/Tgfb3/Ptgis/Ddit4/Tgfb2/Ece1/Pld2/Hif1a/Pten/Edn1/Pak1/Adam17/Cybb/Casp1/Ager/Ryr1	32
GO	GO:0098743	cell aggregation	0.00330943	20/23210	0.00335516	0.0219039	0.0148318	Bmpr1b/Col11a1/Sox9/Pkd1/Col2a1/Tgfb2	6
GO	GO:0140253	cell-cell fusion	0.00661886	67/23210	0.00531136	0.0306114	0.0207278	Wnt1/Cdon/Ehd2/Cd109/Neo1/Cd9/Camk1/Cd53/Cflar/Casp1/Il1f9/Cxcl10	12
KEGG	mmu04360	Axon guidance	0.0494382	180/8766	1.89576e-08	5.85789e-06	5.18839e-06	Bmpr1b/Unc5c/Sema3e/Bmp7/Unc5b/Ngef/Efnb1/Epha2/Wnt5b/Slit2/Sema5a/Sema3d/Rgs3/Plxna1/Srgap1/Efna2/Slit3/Epha1/Sema4f/Smo/Plxnb1/Boc/Robo2/Sema3b/Plcg1/Robo1/Srgap3/Sema7a/Gnai1/Enah/Plxnb2/Pak4/Nck2/Neo1/Sema4c/Ssh1/Lrrc4/Sema3f/Ntng2/Pak1/Met/Rock1/Ppp3cb/Pak7	44
KEGG	mmu04060	Cytokine-cytokine receptor interaction	0.0573034	295/8766	9.08392e-05	0.00892558	0.00790547	Bmpr1b/Bmp7/Amhr2/Bmp2/Ackr3/Gdf10/Acvr1/Il11/Ngf/Acvr2a/Cx3cl1/Il6st/Tnfrsf12a/Tnfrsf19/Osm/Tgfb3/Clcf1/Tgfb2/Tnfrsf10b/Cxcl1/Il1b/Il16/Tnfrsf1b/Ccr1/Il1r2/Ccl9/Tnfsf18/Ccl7/Fas/Il1rn/Tnfsf15/Ccl5/Tnfsf4/Il18rap/Tnfsf9/Cxcl11/Il1f9/Cxcl2/Ccl12/Il23a/Cxcl10/Il10/Il1a/Ccl4/Ifnb1/Tnf/Ccl3/Ifna12/Il1f6/Mstn/Ifnk	51
KEGG	mmu04668	TNF signaling pathway	0.0280899	113/8766	0.000130555	0.00892558	0.00790547	Creb3l1/Cx3cl1/Creb3l2/Map2k3/Mmp14/Fos/Jag1/Mlkl/Cxcl1/Il1b/Tnfrsf1b/Map3k8/Edn1/Cflar/Birc3/Fas/Traf1/Ccl5/Tnfaip3/Cxcl2/Mapk13/Ccl12/Cxcl10/Ifnb1/Tnf	25
KEGG	mmu04512	ECM-receptor interaction	0.0235955	88/8766	0.000144427	0.00892558	0.00790547	Col9a3/Col1a1/Dmp1/Lamc3/Hspg2/Dag1/Itga8/Lama4/Lamc2/Lamb2/Col2a1/Lama5/Col1a2/Spp1/Reln/Col4a2/Itga3/Sdc1/Itga2/Cd36/Hmmr	21
KEGG	mmu04151	PI3K-Akt signaling pathway	0.0640449	355/8766	0.000279363	0.0143872	0.0127429	Col9a3/Fgf8/Fgf1/Col1a1/Fgf2/Gm5741/Lpar3/Lamc3/Magi1/Magi2/Epha2/Creb3l1/Itga8/Lama4/Ngf/Lamc2/Efna2/Fgfr1/Erbb2/Fgf9/Fgf18/Lamb2/Creb3l2/Col2a1/Lama5/Kdr/Flt1/Col1a2/Spp1/Reln/Col4a2/Osm/Nr4a1/Itga3/Pdgfa/Igf1/Ddit4/Lpar1/Bcl2l1/Phlpp1/Phlpp2/Itga2/Ccne2/Pik3r5/Prkaa1/Pik3ap1/Pten/Flt3/Ppp2r3c/Met/Pik3cg/Areg/Mdm2/Tlr2/Kitl/Ifnb1/Ifna12	57
KEGG	mmu04390	Hippo signaling pathway	0.0325843	157/8766	0.0010058	0.0310792	0.0275272	Bmpr1b/Wnt1/Fgf1/Wnt10b/Serpine1/Bmp7/Bmp2/Wnt7b/Wnt5b/Fzd4/Smad3/Tead3/Yap1/Tcf7l2/Wwtr1/Tcf7l1/Smad7/Wtip/Dvl1/Stk3/Tgfb3/Llgl1/Dvl2/Lef1/Tgfb2/Axin2/Id2/Birc3/Areg	29
KEGG	mmu04010	MAPK signaling pathway	0.0516854	294/8766	0.00182312	0.0433343	0.0383816	Fgf8/Fgf1/Cacng4/Fgf2/Gm5741/Epha2/Cacna2d3/Hspa1a/Cdc25b/Ngf/Map3k6/Efna2/Fgfr1/Erbb2/Fgf9/Fgf18/Nfatc1/Gna12/Cacnb3/Kdr/Flt1/Mras/Map2k3/Nr4a1/Stk3/Tgfb3/Gadd45g/Pdgfa/Dusp7/Fos/Igf1/Tgfb2/Daxx/Il1b/Map3k8/Pak1/Arrb2/Flt3/Met/Areg/Fas/Ppp3cb/Mapk13/Kitl/Il1a/Tnf	46
KEGG	mmu04974	Protein digestion and absorption	0.0213483	94/8766	0.00250318	0.0485665	0.0430158	Col9a3/Col11a2/Col1a1/Col15a1/Col5a2/Col22a1/Col11a1/Col27a1/Col13a1/Slc36a2/Slc8a3/Col24a1/Col2a1/Atp1b2/Col1a2/Col4a2/Col18a1/Kcnn4/Cpa3	19

## Sheet: Fig.4D
ID	Description	setSize	enrichmentScore	NES	pvalue	p.adjust	qvalues	rank	leading_edge	core_enrichment	GeneRatio
mmu04512	ECM-receptor interaction	84	0.511353	2.1028	0.00158983	0.023441	0.0171481	4010	tags=58%, list=30%, signal=41%	Col4a6/Dmp1/Frem1/Hspg2/Col6a5/Lama4/Dag1/Lama1/Lamc3/Lama5/Col4a2/Itga8/Itga3/Sdc1/Col1a1/Reln/Lamc1/Itga7/Fras1/Itga2/Cd44/Sv2a/Itgb3/Lamb2/Lamc2/Gp1ba/Col1a2/Itgb6/Itga1/Itgb1/Itga9/Agrn/Spp1/Lama3/Sdc4/Gp6/Thbs1/Col2a1/Itga2b/Tnc/Col4a4/Comp/Itga6/Col9a2/Col6a3/Npnt/Itgb8/Frem2/Chad	0.58
mmu04360	Axon guidance	164	0.41736	1.92587	0.00144092	0.023441	0.0171481	3632	tags=48%, list=27%, signal=35%	Bmp7/Sema3e/Efnb1/Ephb1/Rgs3/Plxna1/Srgap1/Efna2/Epha2/Epha1/Plxna3/Efnb3/Sema5a/Sema4f/Pak4/Unc5c/Plxnb2/Sema7a/Nck2/Ssh1/Lrrc4/Plxna4/Plxnb1/Srgap3/Sema3f/Sema4c/Wnt5b/Unc5b/Plcg1/Slit2/Sema3d/Sema3b/Dpysl2/Prkca/Enah/Slit3/Limk1/Fzd3/Arhgef12/Ephb2/Unc5a/Sema4b/Ephb4/Efnb2/Ppp3cc/Abl1/Ntn4/Gdf7/Ptch1/Ptk2/Ngef/Gnai1/Bmpr2/Itgb1/Myl9/Robo2/Hras/Efna1/Srgap2/Nfatc2/Robo1/Neo1/Pard6a/Wnt4/Sema6d/…	0.48
mmu04390	Hippo signaling pathway	135	0.421417	1.87651	0.0015361	0.023441	0.0171481	3656	tags=47%, list=28%, signal=35%	Bmp7/Serpine1/Wnt1/Fzd4/Crb1/Yap1/Tead3/Smad3/Apc2/Tcf7l2/Wnt10b/Bmp2/Fgf1/Wwtr1/Llgl1/Dvl2/Lef1/Amh/Axin2/Wnt5b/Amot/Gdf6/Tgfb3/Wwc1/Dlg5/Tcf7/Dvl1/Fzd3/Ajuba/Frmd6/Wtip/Ctnnb1/Smad7/Smad1/Gdf7/Tgfb1/Tead4/Bmp4/Tcf7l1/Stk3/Wnt7b/Bmpr2/Nf2/Btrc/Wnt11/Nkd2/Tgfb2/Tead2/Pard6a/Wnt4/Dvl3/Dlg4/Fzd6/Gli2/Pard6g/Ccnd1/Smad4/Ppp2ca/Pard3/Sav1/Bmpr1b/Prkcz/Bmp6/Wnt9a	0.47
mmu04974	Protein digestion and absorption	83	0.451919	1.85539	0.00158479	0.023441	0.0171481	2293	tags=33%, list=17%, signal=27%	Col4a6/Slc7a9/Col6a5/Slc6a19/Col4a2/Col1a1/Col13a1/Atp1b2/Kcnq1/Kcnn4/Slc8a2/Col25a1/Col18a1/Slc36a2/Col5a3/Mep1b/Col11a1/Col15a1/Slc8a3/Col11a2/Eln/Col5a2/Col28a1/Col1a2/Slc1a5/Col23a1/Kcnk5	0.33
mmu04928	Parathyroid hormone synthesis, secretion and action	96	0.418655	1.77723	0.00153374	0.023441	0.0171481	3307	tags=44%, list=25%, signal=33%	Cyp27b1/Gna12/Adcy4/Adcy9/Creb3l2/Pthlh/Runx2/Gna11/Mmp15/Pld2/Rxra/Sost/Mmp14/Adcy5/Egr1/Lrp5/Prkca/Itpr1/Akap13/Creb3l1/Pde4a/Bcl2/Fgfr1/Gnai1/Gata3/Itpr2/Arrb1/Fgf23/Lrp6/Mef2c/Adcy3/Mmp16/Prkaca/Braf/Adcy6/Adcy1/Egfr/Mef2a/Mmp17/Rxrg/Fos/Adcy2	0.44
mmu04020	Calcium signaling pathway	202	0.355447	1.68599	0.00142653	0.023441	0.0171481	2814	tags=31%, list=21%, signal=25%	Fgf16/Asph/Ryr2/Ngf/Grpr/Gdnf/Fgf9/Cacna1a/Fgf18/Adcy4/Flt1/Adcy9/Grin2a/Fgfr4/Fgf1/Grin1/Cacna1c/Ednra/Erbb2/Fgf3/Gna11/Slc8a2/Kdr/Mst1/Plcg1/Ntrk3/Itpkb/Tpcn1/Camk1/Prkca/Itpr1/Vegfd/P2rx2/Atp2a2/Slc8a3/Htr6/Fgf8/Ppp3cc/Avpr1a/Adra1d/Fgfr1/Ednrb/Nos3/Itpka/Cacna1g/Chrna7/Pdgfd/Pdgfb/Ntrk2/Itpr2/Mylk3/Fgf23/Pdgfa/Pde1a/Pdgfc/Adcy3/Prkaca/Ppif/Ptgfr/Grin2d/Adcy1/Fgf2/Egfr	0.31
mmu00532	Glycosaminoglycan biosynthesis - chondroitin sulfate / dermatan sulfate	19	0.561979	1.66614	0.0121739	0.0656153	0.0480006	3947	tags=68%, list=30%, signal=48%	Chsy1/Chst7/Chpf2/Ust/Csgalnact1/Chst15/Chst3/Chpf/Chsy3/B3gat3/Xylt2/Xylt1/Chst11	0.68
mmu04015	Rap1 signaling pathway	189	0.353827	1.66457	0.00141643	0.023441	0.0171481	3188	tags=39%, list=24%, signal=30%	Fgf16/Magi1/Magi2/Ngf/Efna2/Fgf9/Fgf18/Epha2/Adcy4/Flt1/Adcy9/Mapk11/Grin2a/Map2k3/Evl/Fgfr4/Fgf1/Farp2/Grin1/Igf1/Lpar5/Fgf3/Kdr/Plcg1/Drd2/Adcy5/Prkca/Enah/Vegfd/Vav2/Sipa1/Pgf/Mras/Ctnnb1/Akt3/Fgf8/Sipa1l3/Rapgef4/Ngfr/Itgb3/Bcar1/Dock4/Fgfr1/Gnai1/Pfn4/Pdgfd/Pdgfb/Tln1/Itgb1/Angpt2/Fgf23/Pdgfa/Lpar3/Hras/Pdgfc/Adcy3/Efna1/Braf/Adcy6/Adcy1/Pard6a/Fgf2/Egfr/Tln2/Rac3/Crk/Efna3/Rasgrp3/Lpar1/Thb…	0.39
mmu04911	Insulin secretion	71	0.413197	1.64867	0.00484653	0.0351978	0.0257488	2733	tags=35%, list=21%, signal=28%	Ryr2/Adcy4/Adcy9/Slc2a2/Stx1a/Cacna1c/Trpm4/Atp1b2/Creb3l2/Slc2a1/Kcnn4/Gna11/Kcnmb1/Adcy5/Abcc8/Prkca/Creb3l1/Rapgef4/Vamp2/Cck/Adcy3/Kcnma1/Prkaca/Adcy6/Adcy1	0.35
mmu04520	Adherens junction	62	0.421761	1.64224	0.00487013	0.0351978	0.0257488	3420	tags=47%, list=26%, signal=35%	Baiap2/Smad3/Tcf7l2/Farp2/Lef1/Erbb2/Ptprm/Ptprf/Nectin1/Tcf7/Ptprb/Ctnnb1/Fer/Sorbs1/Fgfr1/Tcf7l1/Tjp1/Crebbp/Actn1/Wasf1/Egfr/Rac3/Nlk/Ptpn1/Insr/Snai1/Smad4/Nectin4/Pard3	0.47
mmu04310	Wnt signaling pathway	133	0.360888	1.60239	0.00308642	0.023441	0.0171481	3774	tags=42%, list=28%, signal=30%	Wnt1/Fzd4/Smad3/Apc2/Nfatc1/Tcf7l2/Wnt10b/Dvl2/Lef1/Axin2/Wnt5b/Sost/Daam2/Znrf3/Lrp5/Prkca/Tcf7/Dvl1/Fzd3/Ctnnb1/Vangl1/Ppp3cc/Gpc4/Ror1/Wif1/Sfrp4/Tcf7l1/Lgr6/Crebbp/Wnt7b/Serpinf1/Ctnnbip1/Btrc/Wnt11/Lrp6/Invs/Nkd2/Fosl1/Nfatc2/Prkaca/Wnt4/Dvl3/Rac3/Fzd6/Bambi/Nlk/Ccnd1/Notum/Ryk/Smad4/Vangl2/Plcb3/Wnt9a/Lgr4/Sfrp5/Csnk1a1	0.42
mmu04371	Apelin signaling pathway	114	0.36179	1.57236	0.00309597	0.023441	0.0171481	3307	tags=38%, list=25%, signal=29%	Serpine1/Ryr2/Myl3/Smad3/Adcy4/Apln/Notch3/Adcy9/Hdac5/Jag1/Slc8a2/Mtor/Adcy5/Egr1/Gnb5/Hdac4/Itpr1/Slc8a3/Mras/Akt3/Gng11/Gabarapl1/Plat/Nos3/Gnai1/Itpr2/Mylk3/Hras/Mef2c/Spp1/Adcy3/Ppargc1a/Prkaca/Myl2/Adcy6/Gngt2/Adcy1/Mef2a/Slc9a1/Rras2/Ccnd1/Smad4/Adcy2	0.38
mmu04510	Focal adhesion	183	0.329379	1.54049	0.00286123	0.023441	0.0171481	4191	tags=45%, list=32%, signal=31%	Col4a6/Col6a5/Lama4/Lama1/Lamc3/Lama5/Flt1/Col4a2/Itga8/Itga3/Pak4/Col1a1/Reln/Igf1/Erbb2/Kdr/Lamc1/Itga7/Prkca/Vegfd/Itga2/Vav2/Pgf/Ctnnb1/Akt3/Bcl2/Itgb3/Bcar1/Parva/Lamb2/Lamc2/Ptk2/Col1a2/Actn1/Zyx/Pdgfd/Itgb6/Itga1/Pdgfb/Mylk3/Tln1/Capn2/Itgb1/Myl9/Itga9/Pdgfa/Hras/Spp1/Pdgfc/Lama3/Myl2/Braf/Egfr/Ppp1r12b/Tln2/Rac3/Crk/Thbs1/Ccnd1/Myl10/Grb2/Shc4/Col2a1/Flna/Itga2b/Tnc/Col4a4/Comp/Itga6/Col9…	0.45
mmu04514	Cell adhesion molecules	105	0.358118	1.53332	0.00769231	0.0470414	0.034413	3077	tags=38%, list=23%, signal=29%	Cldn19/Cadm1/Cntnap2/Jam3/Ncam2/Cd276/Itga8/Mpz/Jam2/Sdc1/Lrrc4/Cldn4/Siglec1/Ptprm/Sdc3/Ptprf/Ocln/Nectin1/Nrcam/Mpzl1/Nfasc/Cdh5/Selp/Cldn5/Pecam1/Cntn2/Nlgn2/Igsf11/Itgb1/Itga9/Cdh2/Cdh15/Neo1/F11r/Cd22/Sdc4/Cdh4/Esam/Cd99l2/Ncam1	0.38
mmu04340	Hedgehog signaling pathway	42	0.423798	1.52005	0.0131148	0.0695082	0.0508484	3452	tags=52%, list=26%, signal=39%	Gpr161/Ihh/Bcl2/Gli3/Megf8/Ptch1/Evc2/Arrb1/Btrc/Dhh/Evc/Prkaca/Csnk1g1/Lrp2/Cdon/Kif3a/Gli2/Smo/Ccnd1/Ptch2/Boc/Mgrn1	0.52
mmu04014	Ras signaling pathway	192	0.322038	1.51274	0.00286944	0.023441	0.0171481	2971	tags=31%, list=22%, signal=24%	Fgf16/Pla2g2d/Pla2g6/Ngf/Efna2/Fgf9/Fgf18/Epha2/Flt1/Grin2a/Pak4/Fgfr4/Fgf1/Foxo4/Syngap1/Grin1/Igf1/Fgf3/Bcl2l1/Pla2g12b/Kdr/Pld2/Plcg1/Ets1/Gnb5/Prkca/Vegfd/Pgf/Mras/Akt3/Fgf8/Abl1/Ngfr/Fgfr1/Gng11/Pdgfd/Pla2g4f/Ksr1/Rasa4/Pdgfb/Ntrk2/Rin1/Rela/Angpt2/Fgf23/Pdgfa/Hras/Pdgfc/Efna1/Zap70/Brap/Prkaca/Gngt2/Rasal2/Fgf2/Egfr/Rac3/Efna3/Rasgrp3	0.31
mmu04151	PI3K-Akt signaling pathway	298	0.301977	1.49673	0.00269542	0.023441	0.0171481	2591	tags=27%, list=20%, signal=22%	Col4a6/Fgf16/Magi1/Magi2/Col6a5/Lama4/Ngf/Efna2/Lama1/Fgf9/Fgf18/Epha2/Pck1/Lamc3/Lama5/Flt1/Col4a2/Nr4a1/Itga8/Itga3/Fgfr4/Fgf1/Col1a1/Reln/Igf1/Osm/Creb3l2/Erbb2/Lpar5/Fgf3/Bcl2l1/Phlpp2/Kdr/Lamc1/Itga7/Mtor/Rxra/Ppp2r5b/Gnb5/Phlpp1/Prkca/Vegfd/Creb3l1/Lpar6/Gys2/Itga2/Ddit4/Pgf/Akt3/Hsp90ab1/Fgf8/Irs1/Bcl2/Ngfr/Itgb3/Lamb2/Lamc2/Fgfr1/Gng11/Ptk2/Nos3/Col1a2/Pdgfd/Itgb6/Itga1/Rptor/Pdgfb/Ntrk2/…	0.27
mmu04350	TGF-beta signaling pathway	78	0.339123	1.37556	0.0422078	0.145892	0.106727	3373	tags=41%, list=25%, signal=31%	Bmp7/Chrd/Ltbp1/Acvr2a/Grem2/Smad3/Smad5/Amhr2/Bmp2/Amh/Gdf6/Tgfb3/Smad7/Smad1/Gdf7/Tgfb1/Acvr1/Bmp4/Crebbp/Bmpr2/Rgmb/Inhbb/Id3/Neo1/Inhbe/Tgfb2/Thsd4/Bambi/Thbs1/Smad6/Smad4/Ppp2ca	0.41
mmu04010	MAPK signaling pathway	262	0.27288	1.33122	0.0182584	0.0872018	0.0637921	3255	tags=31%, list=25%, signal=24%	Fgf16/Cacng4/Cacna2d3/Cdc25b/Ngf/Efna2/Fgf9/Cacna1a/Fgf18/Epha2/Nfatc1/Gna12/Flt1/Mapk11/Map2k3/Nr4a1/Fgfr4/Fgf1/Dusp7/Cacna1c/Igf1/Erbb2/Map3k13/Fgf3/Kdr/Map3k6/Tgfb3/Dusp1/Prkca/Vegfd/Pgf/Mras/Akt3/Fgf8/Ppp3cc/Ngfr/Taok2/Tgfb1/Fgfr1/Mapt/Gadd45g/Stk3/Map3k12/Cacna1g/Cacnb3/Pdgfd/Pla2g4f/Pdgfb/Ntrk2/Arrb1/Rela/Hspa1b/Angpt2/Mknk2/Fgf23/Dusp6/Pdgfa/Hras/Mef2c/Pdgfc/Efna1/Prkaca/Braf/Dusp8/Tgfb2/F…	0.31
mmu04080	Neuroactive ligand-receptor interaction	244	-0.247171	-1.29077	0.0276817	0.108676	0.0795016	1831	tags=21%, list=14%, signal=18%	Grin2c/Ptger2/Edn3/Adora2b/Adra2c/Calcrl/Ptafr/C5ar1/Ptger3/Taar5/Grm5/Tac4/Edn1/C3ar1/P2ry6/Ghrl/Grin2b/F2/Nr3c1/S1pr5/P2ry14/Fshr/Chrnd/C3/Ctsg/Sst/Drd3/Adrb1/Grm1/Oprk1/Gabbr2/Gabrb1/Npy1r/P2ry4/Fpr3/Nmur2/Npbwr1/Hcrtr2/Fpr1/Gria4/Mc4r/Rln1/Adrb3/Gcgr/Drd5/Fpr2/Htr1a/Taar9/Grm3/Oprl1/Galr1	0.21
mmu04660	T cell receptor signaling pathway	91	-0.288665	-1.29911	0.0440771	0.149112	0.109082	1212	tags=21%, list=9%, signal=19%	Pik3cb/Vav1/Nck1/Lcp2/Akt2/Sos2/Vav3/Nfkbia/Map3k8/Ptprc/Cdc42/Malt1/Tnf/Ptpn6/Ifng/Pak1/Il10/Ppp3cb/Mapk13	0.21
mmu04060	Cytokine-cytokine receptor interaction	219	-0.254862	-1.30415	0.0348432	0.125911	0.0921094	2138	tags=23%, list=16%, signal=19%	Il23r/Tnfrsf1b/Ifnlr1/Tnfrsf10b/Ifna4/Prlr/Cd40/Csf3r/Csf3/Ifna7/Acvr1b/Ccr2/Ccr3/Il1b/Il6/Cxcl11/Ifngr1/Ccl3/Il17a/Tnfrsf4/Tnfsf4/Il12rb1/Gdf1/Tnfsf9/Ifnk/Cd70/Cxcl10/Tnf/Csf2ra/Ifng/Gdf3/Ccr1/Il16/Cxcl17/Ebi3/Fas/Ccl5/Il1r2/Il1a/Il1rn/Ccl4/Il18rap/Ifna5/Il17re/Tnfsf18/Ccl7/Il10/Il23a/Ifnb1/Ifnl3	0.23
mmu04668	TNF signaling pathway	101	-0.326234	-1.48405	0.0146628	0.0752058	0.0550165	2314	tags=27%, list=17%, signal=22%	Ripk1/Icam1/Bcl3/Irf1/Tnfrsf1b/Pik3cb/Socs3/Edn1/Il1b/Traf1/Tradd/Il6/Casp8/Akt2/Cflar/Nfkbia/Map3k8/Tab1/Cxcl10/Tnf/Fas/Mlkl/Ccl5/Tnfaip3/Birc3/Ifnb1/Mapk13	0.27
mmu04380	Osteoclast differentiation	102	-0.34121	-1.55796	0.00864553	0.0509126	0.0372449	2049	tags=26%, list=15%, signal=23%	Plcg2/Pik3cb/Tyrobp/Btk/Ncf1/Lcp2/Socs3/Il1b/Relb/Spi1/Ifngr1/Akt2/Cyba/Mitf/Nfkbia/Nox1/Ncf4/Tab1/Tnf/Ifng/Il1a/Fcgr2b/Tyk2/Cyld/Ifnb1/Ppp3cb/Mapk13	0.26
mmu04940	Type I diabetes mellitus	19	-0.485058	-1.55937	0.0210773	0.0971388	0.0710615	1766	tags=37%, list=13%, signal=32%	Gzmb/Il1b/Tnf/Ifng/Fas/Il1a/Ica1	0.37
mmu04064	NF-kappa B signaling pathway	85	-0.376057	-1.67284	0.00268096	0.023441	0.0171481	3442	tags=46%, list=26%, signal=34%	Csnk2b/Tab2/Ikbkg/Nfkb2/Lta/Irak4/Syk/Birc2/Cd40lg/Plau/Tlr4/Bcl10/Atm/Lbp/Ripk1/Icam1/Ddx58/Plcg2/Myd88/Cd14/Cd40/Btk/Prkcb/Trim25/Il1b/Traf1/Relb/Tradd/Cflar/Nfkbia/Irak1/Malt1/Tab1/Tnf/Tnfaip3/Ccl4/Csnk2a2/Cyld/Birc3	0.46
mmu04657	IL-17 signaling pathway	75	-0.388759	-1.68757	0.00791557	0.0474934	0.0347436	1724	tags=25%, list=13%, signal=22%	Csf3/S100a8/Il1b/Tradd/Il6/Ikbke/Casp8/Il17a/Nfkbia/Cxcl10/Tnf/Usp25/Ifng/Mapk4/Tnfaip3/Lcn2/Il17re/Ccl7/Mapk13	0.25
mmu04110	Cell cycle	108	-0.376566	-1.72933	0.00286533	0.023441	0.0171481	2747	tags=37%, list=21%, signal=30%	Ywhae/Cdc14a/Atm/Cul1/Orc1/Ccna2/Tfdp1/Anapc5/Ep300/Smc1a/Anapc4/Rb1/Cdc27/E2f1/Mcm6/Mcm5/Mcm3/Cdc45/Cdc26/Stag1/E2f3/Smc3/Orc3/Anapc13/Pkmyt1/Ccne2/Mad2l2/Ywhab/Cdk6/Stag2/Cdc25c/Hdac2/Chek2/Dbf4/Mad2l1/Mdm2/Bub1/Orc6/Rbl1/Ttk	0.37
mmu04650	Natural killer cell mediated cytotoxicity	79	-0.395671	-1.7421	0.00261097	0.023441	0.0171481	2293	tags=37%, list=17%, signal=31%	Icam1/Ifngr2/Ulbp1/Plcg2/Tnfrsf10b/Ifna4/Pik3cb/Tyrobp/Vav1/Prkcb/Gzmb/Bid/Ifna7/Lcp2/Ifngr1/Sh3bp2/Sos2/Vav3/Klrk1/Tnf/Rac2/Ptpn6/Ifng/Fas/Fcer1g/Pak1/Ifna5/Ifnb1/Ppp3cb	0.37
mmu04625	C-type lectin receptor signaling pathway	88	-0.394628	-1.76779	0.00271003	0.023441	0.0171481	2695	tags=36%, list=20%, signal=29%	Clec4d/Bcl10/Prkcd/Mapkapk2/Calm1/Bcl3/Irf1/Plcg2/Pik3cb/Clec1b/Card9/Il1b/Relb/Clec4e/Il6/Ikbke/Casp8/Akt2/Nfkbia/Nlrp3/Malt1/Tnf/Fcer1g/Lsp1/Casp1/Mdm2/Pak1/Cyld/Il10/Il23a/Ppp3cb/Mapk13	0.36
mmu04217	Necroptosis	105	-0.392866	-1.80113	0.00284091	0.023441	0.0171481	2391	tags=37%, list=18%, signal=31%	Jak2/Ripk1/Ifngr2/Zbp1/Camk2a/Aifm1/H2ab2/Pla2g4e/Tnfrsf10b/Ifna4/Vdac2/Bid/Stat4/Ifna7/Il1b/Tradd/Ifngr1/Casp8/Cflar/Chmp2b/Pygl/Cybb/Nlrp3/Tnf/Ifng/Trpm7/Fas/Mlkl/Chmp5/Tnfaip3/Il1a/Tyk2/Casp1/Cyld/Ifna5/H2ab3/Birc3/Eif2ak2/Ifnb1	0.37
mmu04620	Toll-like receptor signaling pathway	82	-0.447869	-1.98206	0.0026738	0.023441	0.0171481	2117	tags=34%, list=16%, signal=29%	Tlr1/Ifna4/Myd88/Cd14/Pik3cb/Cd40/Ifna7/Il1b/Il6/Cxcl11/Ikbke/Casp8/Ccl3/Akt2/Tlr2/Nfkbia/Map3k8/Irak1/Tab1/Cxcl10/Tnf/Ccl5/Ccl4/Tlr7/Ifna5/Tlr6/Ifnb1/Mapk13	0.34
mmu04621	NOD-like receptor signaling pathway	128	-0.426118	-2.02867	0.00289017	0.023441	0.0171481	2803	tags=39%, list=21%, signal=31%	Mcu/Gbp5/Tlr4/Ywhae/Plcb4/Prkcd/Nek7/Plcb2/Nlrx1/Ripk1/Rnasel/Pstpip1/Gabarap/Ifna4/Myd88/Vdac2/Card9/Nlrc4/Ifna7/Mefv/Gsdmd/Il1b/Il6/Ikbke/Casp8/Gbp3/Cyba/Ripk2/Atg12/Pkn2/Tank/Nfkbia/Cybb/Nlrp3/Tab1/Tnf/Trpm7/Ccl5/Aim2/Tnfaip3/Camp/Nampt/Atg5/Tyk2/Casp1/Sugt1/Ifna5/Birc3/Ifnb1/Mapk13	0.39
mmu04622	RIG-I-like receptor signaling pathway	55	-0.517994	-2.09129	0.00262467	0.023441	0.0171481	2326	tags=40%, list=18%, signal=33%	Nlrx1/Ripk1/Ddx58/Ifna4/Ifna7/Trim25/Tradd/Ikbke/Casp8/Atg12/Tank/Nfkbia/Ifnk/Cxcl10/Tnf/Rnf125/Ifih1/Atg5/Cyld/Ifna5/Ifnb1/Mapk13	0.4

## Sheet: Fig.4E
Wnt signaling pathway
Rank	RunningScore	Description	GeneSymbol	coreEnriched	DE
92	0.0177893	Wnt signaling pathway	Wnt1	YES	YES
97	0.0418186	Wnt signaling pathway	Fzd4	YES	YES
274	0.0486945	Wnt signaling pathway	Smad3	YES	YES
275	0.0686268	Wnt signaling pathway	Apc2	YES	NO
288	0.0875123	Wnt signaling pathway	Nfatc1	YES	YES
343	0.102462	Wnt signaling pathway	Tcf7l2	YES	YES
451	0.112219	Wnt signaling pathway	Wnt10b	YES	YES
604	0.117332	Wnt signaling pathway	Dvl2	YES	YES
624	0.132195	Wnt signaling pathway	Lef1	YES	YES
823	0.13244	Wnt signaling pathway	Axin2	YES	YES
919	0.139796	Wnt signaling pathway	Wnt5b	YES	YES
987	0.148827	Wnt signaling pathway	Sost	YES	YES
1059	0.157259	Wnt signaling pathway	Daam2	YES	YES
1089	0.168688	Wnt signaling pathway	Znrf3	YES	NO
1108	0.180796	Wnt signaling pathway	Lrp5	YES	YES
1221	0.185396	Wnt signaling pathway	Prkca	YES	YES
1263	0.195057	Wnt signaling pathway	Tcf7	YES	NO
1316	0.203684	Wnt signaling pathway	Dvl1	YES	YES
1402	0.209494	Wnt signaling pathway	Fzd3	YES	YES
1455	0.217574	Wnt signaling pathway	Ctnnb1	YES	YES
1565	0.221016	Wnt signaling pathway	Vangl1	YES	NO
1589	0.230758	Wnt signaling pathway	Ppp3cc	YES	YES
1661	0.236706	Wnt signaling pathway	Gpc4	YES	YES
1717	0.243632	Wnt signaling pathway	Ccn4	YES	NO
1721	0.254403	Wnt signaling pathway	Ror1	YES	NO
1845	0.255822	Wnt signaling pathway	Wif1	YES	NO
1865	0.264914	Wnt signaling pathway	Sfrp4	YES	YES
1939	0.269834	Wnt signaling pathway	Tcf7l1	YES	YES
1992	0.276173	Wnt signaling pathway	Lgr6	YES	YES
2019	0.284378	Wnt signaling pathway	Crebbp	YES	NO
2022	0.294352	Wnt signaling pathway	Wnt7b	YES	YES
2067	0.301082	Wnt signaling pathway	Serpinf1	YES	NO
2189	0.301818	Wnt signaling pathway	Ctnnbip1	YES	NO
2405	0.295022	Wnt signaling pathway	Btrc	YES	NO
2462	0.299912	Wnt signaling pathway	Wnt11	YES	NO
2488	0.307067	Wnt signaling pathway	Lrp6	YES	NO
2491	0.315922	Wnt signaling pathway	Invs	YES	NO
2602	0.316511	Wnt signaling pathway	Nkd2	YES	NO
2627	0.32343	Wnt signaling pathway	Fosl1	YES	NO
2698	0.326784	Wnt signaling pathway	Nfatc2	YES	NO
2718	0.333875	Wnt signaling pathway	Prkaca	YES	NO
2825	0.334223	Wnt signaling pathway	Wnt4	YES	NO
2909	0.3361	Wnt signaling pathway	Dvl3	YES	NO
2967	0.339783	Wnt signaling pathway	Rac3	YES	NO
3123	0.335852	Wnt signaling pathway	Fzd6	YES	NO
3159	0.340724	Wnt signaling pathway	Bambi	YES	NO
3178	0.346831	Wnt signaling pathway	Nlk	YES	NO
3276	0.346871	Wnt signaling pathway	Ccnd1	YES	NO
3290	0.353124	Wnt signaling pathway	Notum	YES	NO
3338	0.356756	Wnt signaling pathway	Ryk	YES	NO
3370	0.361509	Wnt signaling pathway	Smad4	YES	NO
3607	0.350613	Wnt signaling pathway	Vangl2	YES	NO
3626	0.355858	Wnt signaling pathway	Plcb3	YES	NO
3737	0.35406	Wnt signaling pathway	Wnt9a	YES	NO
3779	0.357326	Wnt signaling pathway	Lgr4	YES	NO
3817	0.360821	Wnt signaling pathway	Sfrp5	YES	NO
3859	0.363957	Wnt signaling pathway	Csnk1a1	YES	NO
4160	0.347355	Wnt signaling pathway	Fzd10	NO	NO
4217	0.348793	Wnt signaling pathway	Psen1	NO	NO
4218	0.354385	Wnt signaling pathway	Prickle2	NO	NO
4338	0.350961	Wnt signaling pathway	Cby1	NO	NO
4564	0.339235	Wnt signaling pathway	Fzd1	NO	NO
4743	0.330685	Wnt signaling pathway	Apc	NO	NO
4796	0.331389	Wnt signaling pathway	Sfrp1	NO	NO
4814	0.334652	Wnt signaling pathway	Senp2	NO	NO
4837	0.337501	Wnt signaling pathway	Mapk10	NO	NO
4856	0.340611	Wnt signaling pathway	Dkk1	NO	NO
4892	0.342392	Wnt signaling pathway	Fzd9	NO	NO
5043	0.335404	Wnt signaling pathway	Porcn	NO	NO
5071	0.3375	Wnt signaling pathway	Axin1	NO	NO
5114	0.33841	Wnt signaling pathway	Ppard	NO	NO
5349	0.324673	Wnt signaling pathway	Myc	NO	NO
5383	0.325808	Wnt signaling pathway	Camk2b	NO	NO
5439	0.325211	Wnt signaling pathway	Wnt7a	NO	NO
5568	0.318978	Wnt signaling pathway	Sox17	NO	NO
5624	0.318061	Wnt signaling pathway	Skp1	NO	NO
5719	0.31407	Wnt signaling pathway	Fzd7	NO	NO
5876	0.305165	Wnt signaling pathway	Prkacb	NO	NO
6083	0.292203	Wnt signaling pathway	Nfatc4	NO	NO
6127	0.291288	Wnt signaling pathway	Csnk1e	NO	NO
6207	0.287575	Wnt signaling pathway	Wnt10a	NO	NO
6315	0.281621	Wnt signaling pathway	Wnt2b	NO	NO
6338	0.281944	Wnt signaling pathway	Ctnnd2	NO	NO
6496	0.271995	Wnt signaling pathway	Tbl1xr1	NO	NO
6758	0.253913	Wnt signaling pathway	Map3k7	NO	NO
6843	0.248854	Wnt signaling pathway	Lgr5	NO	NO
6887	0.246756	Wnt signaling pathway	Fzd8	NO	NO
6907	0.246399	Wnt signaling pathway	Cxxc4	NO	NO
6937	0.245245	Wnt signaling pathway	Prkcg	NO	NO
7099	0.234023	Wnt signaling pathway	Dkk2	NO	NO
7314	0.218487	Wnt signaling pathway	Ppp3ca	NO	NO
7396	0.212714	Wnt signaling pathway	Ctbp1	NO	NO
7474	0.207095	Wnt signaling pathway	Prickle1	NO	NO
7550	0.201538	Wnt signaling pathway	Wnt5a	NO	NO
7613	0.197088	Wnt signaling pathway	Ccnd3	NO	NO
7631	0.196019	Wnt signaling pathway	Prickle3	NO	NO
7668	0.193608	Wnt signaling pathway	Ror2	NO	NO
7790	0.185102	Wnt signaling pathway	Wnt3	NO	NO
7889	0.178462	Wnt signaling pathway	Mapk8	NO	NO
7995	0.171468	Wnt signaling pathway	Frat2	NO	NO
8138	0.161953	Wnt signaling pathway	Rnf43	NO	NO
8258	0.154387	Wnt signaling pathway	Ctbp2	NO	NO
8272	0.15473	Wnt signaling pathway	Fbxw11	NO	NO
8280	0.155525	Wnt signaling pathway	Fzd2	NO	NO
8519	0.139554	Wnt signaling pathway	Gsk3b	NO	NO
8647	0.132024	Wnt signaling pathway	Wnt16	NO	NO
8846	0.1196	Wnt signaling pathway	Mapk9	NO	NO
8896	0.118338	Wnt signaling pathway	Plcb1	NO	NO
9227	0.0968737	Wnt signaling pathway	Frat1	NO	NO
9299	0.0947597	Wnt signaling pathway	Jun	NO	NO
9390	0.0914189	Wnt signaling pathway	Camk2g	NO	NO
9706	0.0719559	Wnt signaling pathway	Nkd1	NO	NO
9951	0.0582883	Wnt signaling pathway	Rspo1	NO	NO
10077	0.0537261	Wnt signaling pathway	Csnk2b	NO	NO
10084	0.0580149	Wnt signaling pathway	Nfatc3	NO	NO
10285	0.0483358	Wnt signaling pathway	Rock2	NO	NO
10333	0.0501464	Wnt signaling pathway	Daam1	NO	NO
10619	0.03482	Wnt signaling pathway	Wnt9b	NO	NO
10745	0.031596	Wnt signaling pathway	Rspo2	NO	NO
10757	0.0368591	Wnt signaling pathway	Tbl1x	NO	NO
10790	0.0406505	Wnt signaling pathway	Plcb4	NO	NO
10799	0.0462444	Wnt signaling pathway	Cer1	NO	NO
10927	0.0433398	Wnt signaling pathway	Cul1	NO	NO
10996	0.0449974	Wnt signaling pathway	Cacybp	NO	NO
11005	0.0511236	Wnt signaling pathway	Chd8	NO	NO
11219	0.0425408	Wnt signaling pathway	Plcb2	NO	NO
11257	0.0471851	Wnt signaling pathway	Ep300	NO	NO
11316	0.0504147	Wnt signaling pathway	Camk2a	NO	NO
11726	0.0287602	Wnt signaling pathway	Prkcb	NO	NO
11740	0.0365516	Wnt signaling pathway	Sfrp2	NO	NO
11991	0.0275601	Wnt signaling pathway	Rspo3	NO	NO
12878	-0.0241452	Wnt signaling pathway	Rac2	NO	NO
13246	-0.0335362	Wnt signaling pathway	Csnk2a2	NO	NO
13550	-0.0267643	Wnt signaling pathway	Wnt2	NO	NO
13555	0.00319394	Wnt signaling pathway	Ppp3cb	NO	NO
TGF-beta signaling pathway
Rank	RunningScore	Description	GeneSymbol	coreEnriched	DE
14	0.0438895	TGF-beta signaling pathway	Bmp7	YES	YES
110	0.0702537	TGF-beta signaling pathway	Chrd	YES	NO
146	0.0994556	TGF-beta signaling pathway	Ltbp1	YES	YES
209	0.124444	TGF-beta signaling pathway	Acvr2a	YES	YES
233	0.151553	TGF-beta signaling pathway	Grem2	YES	NO
274	0.176466	TGF-beta signaling pathway	Smad3	YES	YES
334	0.198802	TGF-beta signaling pathway	Smad5	YES	YES
440	0.215905	TGF-beta signaling pathway	Amhr2	YES	YES
453	0.239734	TGF-beta signaling pathway	Bmp2	YES	YES
801	0.235137	TGF-beta signaling pathway	Amh	YES	NO
976	0.24191	TGF-beta signaling pathway	Gdf6	YES	NO
1028	0.257464	TGF-beta signaling pathway	Tgfb3	YES	YES
1461	0.242175	TGF-beta signaling pathway	Smad7	YES	YES
1639	0.244876	TGF-beta signaling pathway	Smad1	YES	YES
1760	0.251196	TGF-beta signaling pathway	Gdf7	YES	NO
1774	0.265323	TGF-beta signaling pathway	Tgfb1	YES	YES
1901	0.270587	TGF-beta signaling pathway	Acvr1	YES	YES
1903	0.285091	TGF-beta signaling pathway	Bmp4	YES	NO
2019	0.290747	TGF-beta signaling pathway	Crebbp	YES	NO
2163	0.293845	TGF-beta signaling pathway	Bmpr2	YES	NO
2477	0.283319	TGF-beta signaling pathway	Rgmb	YES	NO
2651	0.282609	TGF-beta signaling pathway	Inhbb	YES	NO
2658	0.294238	TGF-beta signaling pathway	Id3	YES	NO
2740	0.300023	TGF-beta signaling pathway	Neo1	YES	YES
2764	0.31003	TGF-beta signaling pathway	Inhbe	YES	NO
2789	0.319893	TGF-beta signaling pathway	Tgfb2	YES	YES
2917	0.321704	TGF-beta signaling pathway	Thsd4	YES	NO
3159	0.314315	TGF-beta signaling pathway	Bambi	YES	NO
3179	0.323304	TGF-beta signaling pathway	Thbs1	YES	NO
3352	0.320504	TGF-beta signaling pathway	Smad6	YES	NO
3370	0.329104	TGF-beta signaling pathway	Smad4	YES	NO
3445	0.333276	TGF-beta signaling pathway	Ppp2ca	YES	NO
3606	0.330709	TGF-beta signaling pathway	Bmpr1b	NO	NO
3724	0.331001	TGF-beta signaling pathway	Bmp6	NO	NO
4085	0.312477	TGF-beta signaling pathway	Zfyve9	NO	NO
4104	0.319209	TGF-beta signaling pathway	Fbn1	NO	NO
4264	0.315124	TGF-beta signaling pathway	Id1	NO	NO
4376	0.314388	TGF-beta signaling pathway	Bmp5	NO	NO
4742	0.293917	TGF-beta signaling pathway	Nbl1	NO	NO
4921	0.286822	TGF-beta signaling pathway	Dcn	NO	NO
4979	0.288558	TGF-beta signaling pathway	Inhba	NO	NO
5127	0.283289	TGF-beta signaling pathway	Ppp2r1b	NO	NO
5349	0.272031	TGF-beta signaling pathway	Myc	NO	NO
5624	0.25619	TGF-beta signaling pathway	Skp1	NO	NO
6173	0.218713	TGF-beta signaling pathway	Acvr2b	NO	NO
6232	0.217381	TGF-beta signaling pathway	Tgfbr2	NO	NO
6437	0.204813	TGF-beta signaling pathway	Ppp2r1a	NO	NO
6440	0.207181	TGF-beta signaling pathway	Acvr1c	NO	NO
6594	0.198062	TGF-beta signaling pathway	Smurf1	NO	NO
6688	0.193185	TGF-beta signaling pathway	Ppp2cb	NO	NO
6698	0.194495	TGF-beta signaling pathway	Rps6kb2	NO	NO
6708	0.195774	TGF-beta signaling pathway	E2f4	NO	NO
6790	0.191544	TGF-beta signaling pathway	Fmod	NO	NO
7379	0.148435	TGF-beta signaling pathway	Smad2	NO	NO
7642	0.129354	TGF-beta signaling pathway	Rgma	NO	NO
7682	0.12686	TGF-beta signaling pathway	Sp1	NO	NO
8037	0.101899	TGF-beta signaling pathway	Mapk3	NO	NO
8398	0.0773609	TGF-beta signaling pathway	Tgif1	NO	NO
8902	0.0434893	TGF-beta signaling pathway	E2f5	NO	NO
9310	0.0178342	TGF-beta signaling pathway	Cdkn2b	NO	NO
9355	0.0191741	TGF-beta signaling pathway	Lefty1	NO	NO
9386	0.0216235	TGF-beta signaling pathway	Mapk1	NO	NO
9406	0.0249214	TGF-beta signaling pathway	Rps6kb1	NO	NO
9727	0.00680382	TGF-beta signaling pathway	Smurf2	NO	NO
10198	-0.0210059	TGF-beta signaling pathway	Tgfbr1	NO	NO
10411	-0.0290606	TGF-beta signaling pathway	Hjv	NO	NO
10927	-0.0580362	TGF-beta signaling pathway	Cul1	NO	NO
11081	-0.0597263	TGF-beta signaling pathway	Bmpr1a	NO	NO
11095	-0.0510239	TGF-beta signaling pathway	Tfdp1	NO	NO
11257	-0.0526051	TGF-beta signaling pathway	Ep300	NO	NO
11315	-0.0462901	TGF-beta signaling pathway	Grem1	NO	NO
11966	-0.0810653	TGF-beta signaling pathway	Acvr1b	NO	NO
12727	-0.119004	TGF-beta signaling pathway	Fst	NO	NO
12769	-0.103477	TGF-beta signaling pathway	Hamp	NO	NO
12871	-0.0913328	TGF-beta signaling pathway	Tnf	NO	NO
12934	-0.0757311	TGF-beta signaling pathway	Ifng	NO	NO
13412	-0.0811989	TGF-beta signaling pathway	Id2	NO	NO
13415	-0.051461	TGF-beta signaling pathway	Nog	NO	NO
13461	-0.0224903	TGF-beta signaling pathway	Rbl1	NO	NO
13466	0.00976476	TGF-beta signaling pathway	Rock1	NO	NO

## Sheet: Fig.6A-B
ABL uniquely regulated genes in both sham and OVX
Up (n=57)	Down (n=116)
Agmo	Sept1
Akr1c18	0610030E20Rik
Atp6v1h	6430548M08Rik
B3galnt1	A430078G23Rik
Ccr3	Abca7
Cd109	Acap1
Ch25h	Adpgk
Chrna7	Akna
Coq10b	Alox5
Ctla2a	Ap5b1
Cxcl1	Apobec3
Ddx3x	Apobr
Dnajb4	Arhgap4
Dnajb9	Arhgap9
Esm1	Arhgef1
Fam228b	Arhgef18
Ffar4	Arid1a
Gab1	Arid3b
Ghr	B430306N03Rik
Gpm6b	BC037034
Hsd17b7	Brd3
Hspa9	Camp
Id2	Capn1
Ifrd1	Cd177
Il6	Cd33
Il7	Cdc20
Impact	Cebpe
Kitl	Cit
Kng1	Cracr2a
Lepr	Csf3r
Lrp12	Cxcr2
Maoa	Dennd1c
Maob	Dgkg
Mat2a	Dock8
Mc2r	Dok3
Mir17hg	F730016J06Rik
Nmd3	Fam101b
Nptn	Fgr
Nr4a2	Glipr2
Oat	Gltscr1
Pdzrn3	Gpsm3
Pgrmc1	Hk3
Ptgfr	Hmha1
Qpct	Hsh2d
Rnft1	Ifitm6
S1pr3	Ifnlr1
Serinc1	Il16
Six4	Itgal
Slc20a1	Itgb2l
Smoc1	Itpr2
Stc1	Kcnab2
Tceal8	Kdm3b
Tmem26	Kif21b
Tmem47	Kmt2d
Tmem64	Lamtor4
Tmem65	Lcn2
Tnfrsf9	Limd2
	Lta4h
	Ltb
	Ltb4r1
	Ltf
	Ly6g
	Map3k9
	Map4k2
	Mast3
	Mcemp1
	Milr1
	Mmp25
	Myo1f
	Myo9b
	Nbeal2
	Ncf1
	Ncf2
	Nckap1l
	Nfam1
	Oas2
	Padi4
	Parp4
	Pglyrp1
	Pik3r6
	Pilra
	Plcb2
	Plcg2
	Plk1
	Prkcb
	Pygl
	Rab27a
	Rab3d
	Rab44
	Rasal3
	Rasgrp4
	Rassf2
	Rcsd1
	Rgs14
	Rgs19
	Rin3
	Rinl
	Rps6ka1
	Rtp4
	S100a8
	S100a9
	S1pr4
	Setd1b
	Siglece
	Slfn1
	Smarcc2
	Stk10
	Taok2
	Tln1
	Tnrc18
	Traf3ip3
	Trem3
	Was
	Wfdc21
	Zfhx3
	Zyx

## Sheet: Fig.6C-D
Cluster	GO_ID	Description	GeneRatio	BgRatio	pvalue	p.adjust	qvalue	geneID	Count
ABL_Unique_Up	GO:0006874	Cellular calcium ion homeostasis	0.160714	476/23328	1.83953e-06	0.00208159	0.00156142	Ccr3/Chrna7/Cxcl1/Ffar4/Kng1/Nptn/Ptgfr/Stc1/Tmem64	9
ABL_Unique_Up	GO:1903706	Regulation of hemopoiesis	0.142857	424/23328	7.38198e-06	0.0041782	0.0031341	Ctla2a/Cxcl1/Hspa9/Id2/Il6/Il7/Kitl/Tmem64	8
ABL_Unique_Up	GO:0030278	Regulation of ossification	0.107143	241/23328	2.40807e-05	0.00774492	0.00580953	Ffar4/Gpm6b/Id2/Il6/Smoc1/Tmem64	6
ABL_Unique_Up	GO:0032651	Regulation of interleukin-1 beta production	0.0714286	80/23328	4.11225e-05	0.0080698	0.00605323	Chrna7/Ffar4/Il6/S1pr3	4
ABL_Unique_Up	GO:0042133	Neurotransmitter metabolic process	0.0535714	29/23328	4.58032e-05	0.0080698	0.00605323	Chrna7/Maoa/Maob	3
ABL_Unique_Up	GO:0044106	Cellular amine metabolic process	0.0714286	83/23328	4.75253e-05	0.0080698	0.00605323	Chrna7/Maoa/Maob/Nr4a2	4
ABL_Unique_Up	GO:0019221	Cytokine-mediated signaling pathway	0.107143	369/23328	0.000250662	0.0185726	0.0139315	Cxcl1/Gab1/Ghr/Il6/Il7/Lepr	6
ABL_Unique_Up	GO:0035728	Response to hepatocyte growth factor	0.0357143	19/23328	0.000942805	0.0340613	0.0255497	Gab1/Il6	2
ABL_Unique_Up	GO:0062197	Cellular response to chemical stress	0.0892857	332/23328	0.0011944	0.0352493	0.0264408	Akr1c18/Ddx3x/Il6/Impact/Nr4a2	5
ABL_Unique_Up	GO:0098868	Bone growth	0.0357143	34/23328	0.0030225	0.0563866	0.0422961	Lepr/Stc1	2
ABL_Unique_Dw	GO:0050900	Leukocyte migration	0.140187	360/23328	1.04612e-10	1.7512e-07	1.43373e-07	Alox5/Capn1/Cd177/Csf3r/Cxcr2/Dock8/Gpsm3/Il16/Itgal/Myo9b/Nckap1l/S100a8/S100a9/Stk10/Trem3	15
ABL_Unique_Dw	GO:0007229	Integrin-mediated signaling pathway	0.0560748	95/23328	5.04615e-06	0.00140788	0.00115265	Cd177/Fgr/Itgal/Itgb2l/Tln1/Zyx	6
ABL_Unique_Dw	GO:0002444	Myeloid leukocyte mediated immunity	0.0560748	105/23328	9.00429e-06	0.001478	0.00121006	Cd177/Fgr/Milr1/Myo1f/Ncf1/Trem3	6
ABL_Unique_Dw	GO:0031640	Killing of cells of other organism	0.046729	62/23328	9.7121e-06	0.001478	0.00121006	Camp/Ltf/Ncf1/Pglyrp1/Trem3	5
ABL_Unique_Dw	GO:0042119	Neutrophil activation	0.0373832	33/23328	1.54507e-05	0.00215537	0.00176463	Cd177/Cxcr2/Il16/Myo1f	4
ABL_Unique_Dw	GO:0043299	Leukocyte degranulation	0.046729	74/23328	2.31452e-05	0.0027675	0.00226579	Cd177/Fgr/Milr1/Myo1f/Rab27a	5
ABL_Unique_Dw	GO:0006691	Leukotriene metabolic process	0.0280374	24/23328	0.00017702	0.00897973	0.00735182	Alox5/Lta4h/Ncf1	3
ABL_Unique_Dw	GO:0050727	Regulation of inflammatory response	0.0747664	372/23328	0.000320534	0.0134144	0.0109825	Akna/Alox5/Gpsm3/Il16/Pglyrp1/S100a8/S100a9/Siglece	8
ABL_Unique_Dw	GO:0046330	Positive regulation of JNK cascade	0.046729	140/23328	0.000471649	0.0175453	0.0143646	Map3k9/Map4k2/Ncf1/Rassf2/Taok2	5
ABL_Unique_Dw	GO:0006739	NADP metabolic process	0.0280374	39/23328	0.000760338	0.0238842	0.0195543	Kcnab2/Ncf1/Ncf2	3
Cluster	KEGG_ID	Description	GeneRatio	BgRatio	pvalue	p.adjust	qvalue	geneID	Count
ABL_Unique_Up	mmu04060	Cytokine-cytokine receptor interaction	0.241379	293/8890	3.28728e-05	0.00378037	0.00301045	Il7/Cxcl1/Ghr/Ccr3/Il6/Lepr/Tnfrsf9	7
ABL_Unique_Up	mmu04080	Neuroactive ligand-receptor interaction	0.241379	358/8890	0.000117273	0.00674317	0.00536985	Mc2r/Ptgfr/Chrna7/Ghr/S1pr3/Kng1/Lepr	7
ABL_Unique_Up	mmu00330	Arginine and proline metabolism	0.103448	54/8890	0.000692311	0.0265386	0.0211337	Oat/Maob/Maoa	3
ABL_Unique_Up	mmu04630	JAK-STAT signaling pathway	0.137931	169/8890	0.00206529	0.0451309	0.0359395	Il7/Ghr/Il6/Lepr	4
ABL_Unique_Up	mmu00360	Phenylalanine metabolism	0.0689655	23/8890	0.00249152	0.0451309	0.0359395	Maob/Maoa	2
ABL_Unique_Up	mmu00340	Histidine metabolism	0.0689655	26/8890	0.00318124	0.0451309	0.0359395	Maob/Maoa	2
ABL_Unique_Up	mmu00260	Glycine, serine and threonine metabolism	0.0689655	40/8890	0.00742243	0.0711316	0.0566449	Maob/Maoa	2
ABL_Unique_Up	mmu00350	Tyrosine metabolism	0.0689655	40/8890	0.00742243	0.0711316	0.0566449	Maob/Maoa	2
ABL_Unique_Up	mmu04072	Phospholipase D signaling pathway	0.103448	149/8890	0.0122554	0.0944314	0.0751994	Kitl/Ptgfr/Gab1	3
ABL_Unique_Up	mmu00380	Tryptophan metabolism	0.0689655	52/8890	0.0123171	0.0944314	0.0751994	Maob/Maoa	2
ABL_Unique_Dw	mmu04062	Chemokine signaling pathway	0.129032	192/8890	5.0968e-05	0.00790004	0.00600886	Prkcb/Pik3r6/Plcb2/Ncf1/Was/Fgr/Plcg2/Cxcr2	8
ABL_Unique_Dw	mmu04670	Leukocyte transendothelial migration	0.0967742	118/8890	0.000161439	0.0109429	0.00832333	Ncf2/Prkcb/Itgb2l/Ncf1/Itgal/Plcg2	6
ABL_Unique_Dw	mmu04070	Phosphatidylinositol signaling system	0.0806452	96/8890	0.000526149	0.0203883	0.0155075	Prkcb/Plcb2/Dgkg/Itpr2/Plcg2	5
ABL_Unique_Dw	mmu04015	Rap1 signaling pathway	0.0967742	214/8890	0.00362856	0.0534185	0.0406307	Prkcb/Plcb2/Rgs14/Tln1/Itgb2l/Itgal	6
ABL_Unique_Dw	mmu04072	Phospholipase D signaling pathway	0.0806452	149/8890	0.00371405	0.0534185	0.0406307	Pik3r6/Plcb2/Dgkg/Plcg2/Cxcr2	5
ABL_Unique_Dw	mmu04666	Fc gamma R-mediated phagocytosis	0.0645161	92/8890	0.00379099	0.0534185	0.0406307	Prkcb/Was/Ncf1/Plcg2	4
ABL_Unique_Dw	mmu04973	Carbohydrate digestion and absorption	0.0483871	48/8890	0.00446938	0.0577295	0.0439097	Hk3/Prkcb/Plcb2	3
ABL_Unique_Dw	mmu04935	Growth hormone synthesis, secretion and action	0.0645161	116/8890	0.00858293	0.0809636	0.0615818	Prkcb/Plcb2/Itpr2/Plcg2	4
ABL_Unique_Dw	mmu04650	Natural killer cell mediated cytotoxicity	0.0645161	121/8890	0.00992457	0.0809636	0.0615818	Prkcb/Itgb2l/Itgal/Plcg2	4
ABL_Unique_Dw	mmu04750	Inflammatory mediator regulation of TRP channels	0.0645161	127/8890	0.0117063	0.0907235	0.0690053	Prkcb/Plcb2/Itpr2/Plcg2	4

## Sheet: Fig.S1
Fig. S1B
Uterus weight (mg)	VEH										TPTD										ABL
sham	97.5	85.2	108.3	107.5	109.1	124.5	113.1	95	88		70	87	60	91	62	180	120	151			96	90	87	125	89	90	75	115
OVX	12.4	14.4	12.6	9.7	36.1	29.2	24.3	15	25	22	18	20	13	20	21	22	12	25			18	18	31	15	18	10	24	15
Body weight (g)	VEH										TPTD										ABL
sham	27	39	32	43	31	32	25	21	25		28	31	26	28	25	25	27	25			30	26	29	34	26	24	27	31
OVX	42	37	43	24	47	53	43	33	34	37	29	29	32	33	34	32	37	31			43	35	26	32	36	29	31	32

[truncated: 6 more sheets: Fig.S2, Fig.S3, Fig.S4, Fig.S5, Fig.S6, Fig.S7]
